# Supplementary material for: Phosphoribosylpyrophosphate synthetase as a metabolic valve advances Methylobacterium/Methylorubrum phyllosphere colonization and plant growth
Source: Nat Commun. 2024 Jul 16;15:5969. doi: 10.1038/s41467-024-50342-9 (PMC11252147; doi:10.1038/s41467-024-50342-9)
Supplement: Supplementary file 4 — Supplementary Data 1 [file 41467_2024_50342_MOESM4_ESM.xlsx]

## Sheet: Sheet1
Supplementary Data 1: The comparison of metabolite pools between Mr. extorquens strains of AM1PTR and AM1WT grown on 10 mM methanol.
				Peak areas				Peak areas
Name	MRM pairs	Retaining time (min)	KEGG	AM1PTR-1	AM1PTR-2	AM1PTR-3	Mean	AM1WT-1	AM1WT-2	AM1WT-3	Mean	FC (AM1PTR/AM1WT)	Log 2 FC (AM1PTR/AM1WT)	P value
Serine Cycle
Glycine	76.0 / 30.1	7.02	C00037	1.53363e+06	1.74276e+06	1.51761e+06	1.598e+06	2.10071e+06	2.2001e+06	2.56333e+06	2.28805e+06	0.698412	-0.517849	0.0120453
Serine	106.0 / 60.0	7.3	C00065	140849	130660	284015	185175	316127	375566	327272	339655	0.545184	-0.875184	0.0429028
Glycerate	105.0 / 75.0	5.39	C00258	74614	74970.3	75894	75159.4	34209.2	52646.6	67550	51468.6	1.4603	0.546261	0.0700707
2-Phosphoglycerate	185.0 / 78.9	9.22	C00631	5.08788e+06	6.09874e+06	6.10755e+06	5.76472e+06	4.75295e+06	5.57286e+06	3.78432e+06	4.70338e+06	1.22566	0.293554	0.160957
3-Phosphoglycerate	185.0 / 79.0	9.16	C00597	1.13624e+07	1.17587e+07	1.34844e+07	1.22018e+07	1.00489e+07	1.17193e+07	1.31925e+07	1.16536e+07	1.04705	0.0663277	0.649399
Phosphoenolpyruvate	167.0 / 79.0	9.2	C00074	3.73444e+06	3.90445e+06	4.03519e+06	3.89136e+06	3.91203e+06	3.32612e+06	2.18237e+06	3.14017e+06	1.23922	0.30943	0.218646
Malate	133.0 / 115.1	8.09	C00149	74698.9	44163.7	49734.4	56199	227340	106596	95508.8	143148	0.392593	-1.34889	0.114739
EMC Pathway
3-Hydroxybutyl-CoA	103.0 / 59.0	3.54	C01089	916451	954910	1.05707e+06	976143	739948	813914	798285	784049	1.245	0.316149	0.0156759
Ethylmalonyl-CoA	131.0/87.0	6.15	C00683	2099.07	2745.12	2792.14	2545.44	3258.45	2703.56	3320.76	3094.26	0.822634	-0.281677	0.138787
Methylsuccinyl-CoA	131.0 / 87.1	7.41975	C08645	161367	274214	155306	196963	333425	223040	303584	286683	0.68704	0.152194	0.152194
Methylmalonyl-CoA	117.0 / 72.9	0.828352	C02170	27977.7	60139.7	37961.6	42026.3	41949.6	30567.5	31120.1	34545.7	1.21654	0.504023	0.504023
Succinate	117.1 / 73.0	7.86	C00042	15656.3	18923.2	19050.6	17876.7	19017.8	16533.6	13568.1	16373.1	1.09183	0.12675	0.478935
TCA Cycle
Citrate	191.0 / 73.0	9.06	C00311	3170.63	3119.96	3763.17	3351.25	5313.93	3958.77	3464.88	4245.86	0.789299	-0.341356	0.204064
Glutamate	148.1 / 84.1	8.01	C00025	1.08229e+07	1.23693e+07	1.11035e+07	1.14319e+07	1.29141e+07	1.26187e+07	9.60022e+06	1.1711e+07	0.976169	-0.0347968	0.821817
Glutamine	147.0 / 130.0	7.24	C00064	2.30112e+06	2.51622e+06	4.27359e+06	3.03031e+06	2.80075e+06	3.59902e+06	2.41955e+06	2.93977e+06	1.0308	0.0437609	0.905331
Glycolysis and Pentose phosphate pathway
Dihydroxyacetone phosphate	169.1 / 97.0	8.59	C00111	146010	138288	99477.1	127925	120452	122379	100729	114520	1.11706	0.159701	0.448577
Fructose-1, 6-bisphosphate	339.1 / 97.0	9.99	C05378	11356.5	10157.9	14543.9	12019.5	19827	22172.8	17930.7	19976.8	0.60167	-0.732956	0.0113714
Glucose-1-phosphate	259.0 / 79.0	9.1	C00103	3.32976e+06	3.06905e+06	3.49677e+06	3.29853e+06	5.68054e+06	6.40282e+06	4.678e+06	5.58712e+06	0.59038	-0.760284	0.0113266
Glucose-6-phosphate	259.0 / 97.0	9.37	C00092	704406	714191	804799	741132	1.27681e+06	1.36713e+06	1.00616e+06	1.2167e+06	0.609133	-0.715171	0.0136276
6-Phosphogluconate	275.0 / 79.0	9.77	C00345	5.81308e+06	4.12709e+06	4.53189e+06	4.82402e+06	4.96751e+06	4.94621e+06	4.68333e+06	4.86568e+06	0.991437	-0.0124072	0.939557
Xylulose-5-phosphate	229.0 / 97.0	9.2	C00231	6.9826e+06	6.3933e+06	7.23283e+06	6.86958e+06	9.34872e+06	6.4081e+06	5.71539e+06	7.1574e+06	0.959787	-0.0592145	0.81331
Sedoheptulose-7-phosphate	289.0 / 97.0	9.7	C05382	5.14012e+06	3.75083e+06	5.23892e+06	4.70996e+06	4.44608e+06	6.45102e+06	4.8808e+06	5.2593e+06	0.895549	-0.159156	0.517876
Nucleotides
Adenosine 5′-diphosphate (ADP)	426.0 / 159.0	9.02	C00008	196140	3019.24	219459	139539	435928	426200	447679	436602	0.319603	-1.64565	0.0125136
Adenosine 5'- monophosphate （AMP）	346.1 / 97.0	8.59	C00020	182736	209619	229573	207309	472994	644658	436009	517887	0.400298	-1.32085	0.00912044
Adenosine 5'-triphosphate (ATP)	506.0 / 79.0	9.37	C00002	19391.8	56368.4	41001.5	38920.6	28380.1	26438	33537.3	29451.8	1.3215	0.402176	0.43527
β-Nicotinamide adenine dinucleotide (NAD)	662.1 / 540.0	8.73	C00003	267556	324362	737639	443185	210394	340863	297105	282787	1.56721	0.648195	0.353688
β-Nicotinamide adenine dinucleotide phosphate (NADP)	742.1 / 620.0	9.73	C00006	786990	914453	924065	875169	1.14343e+06	1.47013e+06	1.52449e+06	1.37935e+06	0.634479	-0.656355	0.0165111
Uridine 5'-triphosphate (UTP)	483.0 / 159.0	9.74	C00075	575288	1.91063e+06	2.47184e+06	1.65258e+06	2.39219e+06	2.1378e+06	1.87576e+06	2.13525e+06	0.773954	-0.369681	0.453478
Uridine 5'-diphosphate (UDP)	403.0 / 111.0	9.36	C00015	3.41958e+06	7.77201e+06	7.22193e+06	6.13784e+06	1.71285e+07	1.6055e+07	1.39666e+07	1.57167e+07	0.390529	-1.3565	0.00441414
Uridine 5'-monophosphate (UMP)	323.0 / 96.9	8.86	C00105	3.75932e+06	4.79874e+06	4.9975e+06	4.51852e+06	6.5242e+06	6.52327e+06	5.87134e+06	6.30627e+06	0.716512	-0.480937	0.0154529
Cytidine 5'-triphosphate (CTP)	482.0 / 159.0	9.96	C00063	249721	614239	580052	481338	483047	366692	390250	413330	1.16454	0.219756	0.605615
Cytidine 5'-diphosphate (CDP)	402.0 / 79.0	9.56	C00112	810812	1.22401e+06	1.07822e+06	1.03768e+06	1.56647e+06	1.62206e+06	1.42962e+06	1.53938e+06	0.674089	-0.568989	0.0199635
Cytidine 5'-monophosphate (CMP)	324.0 / 112.0	9.14	C00055	1.13175e+06	1.67008e+06	2.12699e+06	1.64294e+06	3.40485e+06	3.21682e+06	2.89138e+06	3.17101e+06	0.518112	-0.948664	0.00923436
Thiamine pyrophosphate	423.0 / 302.0	9.7	C00068	5901.37	6384.25	6154.42	6146.68	8225.88	8272.27	7910.85	8136.33	0.755461	-0.404571	0.000379445
Guanosine-5'-tridiphosphate (GTP)	522.0 / 79.1	9.88	C00044	9814.42	19878.2	26111.9	18601.5	17369.1	17009.5	17722.5	17367.1	1.07108	0.0990667	0.807869
Guanosine 5'-diphosphate (GDP)	442.0 / 79.0	9.56	C00035	57845.1	84413.9	98382.8	80213.9	150302	159605	134894	148267	0.541009	-0.886274	0.0080721
Guanosine 5'-monophosphate （GMP）	362.1 / 79.1	9.19	C00144	202450	239030	254445	231975	465284	388766	333798	395949	0.585871	-0.771345	0.0163041
Inosine 5'-tridiphosphate (ITP)	509.0 / 137.0	9.86	C00081	40740.9	150865	101539	97714.9	71470.2	79791.5	82692.3	77984.6	1.253	0.325389	0.571162
Inosine 5'-diphosphate (IDP)	427.0 / 159.0	9.46	C00104	344477	538381	328048	403636	744184	661437	868961	758194	0.532364	-0.909514	0.0173123
Inosine 5'-monophosphate (IMP)	347.0 / 79.0	8.99	C00130	7.15892e+06	7.81276e+06	1.01063e+07	8.35934e+06	2.05512e+07	2.14642e+07	1.52935e+07	1.9103e+07	0.437594	-1.19234	0.00714629
Amino acids
Phenylalanine	166.1 / 120.1	3.42	C00079	3.91982e+07	4.01981e+07	3.99012e+07	3.97658e+07	3.83333e+07	4.16288e+07	4.14999e+07	4.04873e+07	0.98218	-0.0259406	0.553764
Tryptophan	205.2 / 188.1	3.47	C00078	96170.7	112606	104484	104420	155537	57122.1	170408	127689	0.817768	-0.290236	0.551776
Valine	118.1 / 55.1	4.84	C00183	441116	405451	460806	435791	579018	549709	575816	568181	0.766993	-0.382715	0.00208871
Arginine	175.1 / 70.0	9.5	C00062	432244	495660	489814	472573	469053	468651	460953	466219	1.01363	0.0195278	0.771082
Isoleucine	132.1 / 86.2	3.99	C00407	453902	440687	533767	476119	689263	657925	723940	690376	0.689651	-0.536061	0.00351988
Leucine	132.1 / 86.2	3.69	C00123	610487	629201	706269	648652	930603	985088	963791	959828	0.675801	-0.56533	0.000732163
Lysine	147.1 / 84.0	9.81	C00047	1.84607e+06	1.98776e+06	2.03257e+06	1.95547e+06	1.75993e+06	1.65219e+06	1.67113e+06	1.69442e+06	1.15406	0.206723	0.0161491
Alanine	90.1 / 43.9	6.51	C00041	1.12976e+06	1.13596e+06	1.41981e+06	1.22851e+06	1.35202e+06	1.55819e+06	1.80216e+06	1.57079e+06	0.782098	-0.35458	0.101391
Tyrosine	182.1 / 136.1	4.88073	C00082	395254	413411	437371	415345	598866	616905	599615	605129	0.686375	-0.542931	0.000150538
Aspartic acid	132.0 / 88.0	8.10655	C00049	880791	956893	946328	928004	883510	724626	995630	867922	1.06923	0.0965658	0.505061
Asparagine	133.1 / 74.2	7.32022	C00152	46132.6	62825.7	85378.6	64779	144468	91479.2	88163.2	108037	0.5996	-0.737927	0.114477
Methionine	150.1 / 133.0	4.1437	C00073	490415	516967	289335	432239	660499	542430	542844	581924	0.742775	-0.429002	0.141613
Proline	116.1 / 70.1	5.27635	C00148	170820	174119	197548	180829	212662	162227	188916	187935	0.962188	-0.0556099	0.69443
Threonine	120.0 / 74.0	6.63956	C00188	175611	147577	186553	169914	149469	157407	142992	149956	1.13309	0.180265	0.180898
Histidine	156.1 / 110.1	7.26	C00135	85472.5	77688.4	103779	88979.9	136955	108110	124147	123071	0.722999	-0.467935	0.0400758
PKT Pathway
Fructose-6-phosphate	259.0 / 97.0	9.08	C00085	3.25806e+06	4.01037e+06	3.92801e+06	3.73214e+06	5.68369e+06	5.02309e+06	6.27742e+06	5.6614e+06	0.659227	-0.601154	0.0112503
Acetyl-phosphate	139.0 / 79.0	9.29	C05682	3.34262e+06	2.89668e+06	3.23514e+06	3.15815e+06	1.11159e+06	1.09693e+06	1.1599e+06	1.12281e+06	2.81273	1.49197	0.000115146
Acetyl-CoA	808.2/159.0	8.37	C00024	73032.6	57268.2	39916.3	56739	52825.1	74768.3	47562.2	58385.2	0.971805	-0.0412615	0.902998
Significance was analyzed using a two-tailed t-test analysis.
