# Supplementary material for: Phosphoribosylpyrophosphate synthetase as a metabolic valve advances Methylobacterium/Methylorubrum phyllosphere colonization and plant growth
Source: Nat Commun. 2024 Jul 16;15:5969. doi: 10.1038/s41467-024-50342-9 (PMC11252147; doi:10.1038/s41467-024-50342-9)
Supplement: Supplementary file 5 — Supplementary Data 2 [file 41467_2024_50342_MOESM5_ESM.xlsx]

## Sheet: Sheet1
Supplementary Data 2: The comparison of transcriptional levels of genes involved in the central methlyotrophic pathways between Mr. extorquens strains of AM1PTR and AM1WT grown on 10 mM methanol
Metabolic Modules	Gene ID	Reactions	Transcriptional change FC (AM1PTR/AM1WT)	Standard Deviation	Transcriptional change Log2 FC (AM1PTR/AM1WT)	P value
Methanol Oxidation
mxaF	META1_4538	Methanol + 2 cytcox --> Formaldehyde + 2 cytcred + 2 H+	1.34684	0.354378	0.429581	0.324546
mxaI	META1_4535		0.924103	0.0860601	-0.113874	0.381443
mxaG	META1_4536		0.712236	0.18773	-0.489572	0.0754623
fae	META1_1766	Formaldehyde + Tetrahydromethanopterin --> H2O + 5,10-methylenetetrahydromethanopterin	0.982282	0.101198	-0.0257902	0.869027
mtdB	META1_1761	5,10-methylenetetrahydromethanopterin + NAD(P)+ --> 5,10-methenyltetrahydromethanopterin + NAD(P)H	0.6334	0.18742	-0.658811	0.000719377
mch	META1_1763	H2O + 5,10-methenyltetrahydromethanopterin <--> 5-formyltetrahydromethanopterin	0.716522	0.167717	-0.480916	0.0341305
fhcA	META1_1757	5-formyltetrahydromethanopterin + H2O --> Formate + Tetrahydromethanopterin	0.622423	0.276665	-0.684033	0.135308
fhcB	META1_1758		0.761667	0.258751	-0.392768	0.358023
fhcC	META1_1755		0.59702	0.206905	-0.74415	0.0117029
fhcD	META1_1756		1.14794	0.234165	0.199051	0.541919
Formate Oxidation
fdh1A	META1_5032	Formate + NAD+ --> CO2 + NADH + H+	0.59735	0.24235	-0.743352	0.0385372
fdh2B	META1_4847	Formate + NAD+ --> CO2 + NADH + H+	0.7015	0.1185	-0.511485	0.011313
fdh3A	META1_0303	Formate + 2 cytcox --> CO2 + 2 cytcred + 2 H+	0.296	0.016	-1.75633	5.28953e-07
fdh4A	META1_2094	Formate + NAD+ --> CO2 + NADH + H+	0.3245	0.1805	-1.62371	0.00288027
C1 Transfer
ftfl	META1_0329	Tetrahydrofolate + ATP + Formate <--> 10-formyltetrahydrofolate + ADP + Phosphate	2.295	0.243	1.19849	0.00563382
fch	META1_1729	10-formyltetrahydrofolate + H+ <--> 5,10-methenyltetrahydrofolate + H2O	3.301	0.585	1.7229	0.013268
mtdA	META1_1728	5,10-methenyltetrahydrofolate + NADPH <--> 5,10-methylenetetrahydrofolate + NADP+	1.7275	0.7985	0.788686	0.41813
Serine Cycle
glyA	META1_3384	H2O + 5,10-methylenetetrahydrofolate + Glycine <--> Tetrahydrofolate + Serine	5.20739	1.13178	2.38056	0.0505928
sga	META1_1726	Glyoxylate + Serine --> Glycine + Hydroxypyruvate	4.39539	0.573903	2.13599	0.00111588
gck	META1_2944	ATP + Glycerate --> 2-phospho-glycerate + ADP	2.09299	0.479235	1.06557	0.0173147
eno	META1_2984	2-phospho-glycerate <--> H2O + Phosphoenolpyruvate	2.04967	0.6299	1.03539	0.111404
ppc	META1_1732	H2O + CO2 + Phosphoenolpyruvate --> Oxaloacetate + Phosphate	4.2586	1.05608	2.09038	0.0255918
mdh	META1_1537	NADH + Oxaloacetate + H+ <--> Malate + NAD+	3.04034	0.077428	1.60423	5.45396e-05
EMC Pathway
phaA	META1_3700	2 Acetyl-CoA <--> CoA + Acetoacetyl-CoA	4.181	1.052	2.06385	0.0269918
phaB	META1_3701	Acetoacetyl-CoA + NADPH + H+ --> 3-hydroxybutanoyl-CoA + NADP+	7.075	0.165	2.82273	0.00200484
phaC	META1_3304	3-hydroxybutanoyl-CoA + poly-beta-hydroxybutyrate(n-1) --> poly-beta-hydroxybutyrate(n) + CoA	2.36	0.3	1.23879	0.00277026
croR	META1_3675	3-hydroxybutanoyl-CoA <--> H2O + Crotonyl-CoA	3.79034	0.0447496	1.92233	3.76474e-06
ccr	META1_0178	CO2 + Crotonyl-CoA + NADPH + H+ <--> Ethylmalonyl-CoA + NADP+	3.13792	0.231388	1.64981	0.00113118
ecm	META1_0180	Ethylmalonyl-CoA <--> Methylsuccinyl-CoA	3.1655	0.327942	1.66244	0.000930153
pccA	META1_3203	ATP + HCO3- + Propionyl-CoA + H+ --> Methylmalonyl-CoA + ADP + Phosphate	3.69626	0.154226	1.88607	0.000169791
pccB	META1_0172	ATP + HCO3- + Propionyl-CoA + H+ --> Methylmalonyl-CoA + ADP + Phosphate	3.13474	1.3446	1.64835	0.147426
mcmA	META1_5251	Methylmalonyl-CoA <--> Succinyl-CoA	6.71526	0.603433	2.74744	0.00205197
mcmB	META1_2390	Methylmalonyl-CoA <--> Succinyl-CoA	5.4051	0.704566	2.43432	0.000576212
mcl	META1_1733	Malyl-CoA <--> Acetyl-CoA + Glyoxylate	5.535	0.835	2.46858	0.00458532
TCA Cycle
gltA	META1_5129	H2O + Acetyl-CoA + Oxaloacetate <--> Citrate + CoA	4.245	0.055	2.08576	0.000153507
icd	META1_3354	NADP+ + Isocitrate --> α-Ketoglutarate + CO2 + NADPH + H+	2.65091	0.0300515	1.40649	5.50431e-06
PKT Pathway
xfp1	META1_0387	Fructose-6-phosphate + Phosphate <--> H2O + Acetylphosphate + Erythrose-4-phosphate	2.40691	0.0290926	1.26718	0.00143265
xfp2	META1_3806	Fructose-6-phosphate + Phosphate <--> H2O + Acetylphosphate + Erythrose-4-phosphate	3.34511	0.173349	1.74205	0.000364851
pta	META1_1893	Acetylphosphate + CoA <--> Acetyl-CoA + Phosphate	2.15685	0.164551	1.10893	0.000259033
ack1	META1_3807	Acetylphosphate + ADP <--> Acetate + ATP	2.63285	0.102851	1.39663	0.000881603
ack2	META1_1891	Acetylphosphate + ADP <--> Acetate + ATP	1.85038	0.0460135	0.887824	0.00485997
ack3	META1_0383	Acetylphosphate + ADP <--> Acetate + ATP	2.40783	0.271896	1.26773	0.00611839
acs	META1_2531	ATP + Acetate + CoA --> AMP + Diphosphate + Acetyl-CoA	2.99287	0.326414	1.58153	0.00519262
Gluconeogenic Pathway
cbbA	META1_2370	Fructose-1,6-bisphosphate <--> Glyceraldehyde-3-phosphate + Glycerone-phosphate	3.18	0.03	1.66903	2.37899e-06
pgm	META1_3093	Glucose-1-phosphate <--> Glucose-6-phosphate	1.15	0.13	0.201634	0.219362
gapA	META1_2367	Glyceraldehyde-3-phosphate + NAD+ + Phosphate <--> 1,3-diphosphoglyceric acid + NADH + H+	6.035	1.215	2.59335	0.00269712
glpX	META1_1940	Fructose-1,6-bisphosphate + H2O --> Fructose-6-phosphate + Phosphate	1.595	0.065	0.673556	0.0491116
pgk	META1_2369	1,3-diphosphoglyceric acid + ADP <--> 3-phosphoglyceric acid + ATP	3.618	0.478	1.85519	0.000768256
Significance was analyzed using a two-tailed t-test analysis.
