# Supplementary material for: Phosphoribosylpyrophosphate synthetase as a metabolic valve advances Methylobacterium/Methylorubrum phyllosphere colonization and plant growth
Source: Nat Commun. 2024 Jul 16;15:5969. doi: 10.1038/s41467-024-50342-9 (PMC11252147; doi:10.1038/s41467-024-50342-9)
Supplement: Supplementary file 6 — Supplementary Data 3 [file 41467_2024_50342_MOESM6_ESM.xlsx]

## Sheet: Primers
Supplementary Data 3: Pimers and sgRNAs used in this study
Primers and sgRNA	Sequences (5'-3')	Usage	Target gene	Target organism
hprA-F	GACCATGATTACGCCAAGCTTATGACAAAGAAAGTCGTCTTCCTCGA	Construction of pHPR	hprA	Mr. extorquens AM1
hprA-R	TTGTAAAACGACGGCCAGTGAATTCTTACGCCTCGACGACGTTCTG	Construction of pHPR	hprA	Mr. extorquens AM1
PRSW-F	CACCTGACGTCTAGATCTCATGAGCCGCATCGTCGAGC	Construction of pPRSW	WT prs	Mr. extorquens AM1
PRSW-R	GATCCTCTAGTGAGCTCCGGCGACACCGTGACGGTCA	Construction of pPRSW	WT prs	Mr. extorquens AM1
AM1PRSE-F	CCACCTGACGTCTAGATCTATCGCACTGGCCGAGGC	Construction of pPRSE	evo prs	Mr. extorquens AM1
AM1PRSE-R	TGGATCCTCTAGTGAGCTCTTCGCGGGTCCAGGGCAG	Construction of pPRSE	prs	Mr. extorquens AM1
pETPW-F	TCCAGGGGCCCGGATCCATGACGTCGTCCATCAAGATCA	Construction of pET-PRSW and PRSE	WT prs and evo prs	Mr. extorquens AM1
pETPW-R	GCCGCAAGCTTGAGCTCTCAGGTGAACAGGCTCGACA	Construction of pET-PRSW and PRSE	WT prs and evo prs	Mr. extorquens AM1
XFP-F(up)	TGCCACCTGACGTCTAGATCTTGGCGAGCGTCAGGCGGT	Construction of pKNXFP	xfp	Mr. extorquens AM1
XFP-R(up)	TCAAGACATGGATCATCGCCGGCCGTCGGCCTCCCGGCGGATATC	Construction of pKNXFP	xfp	Mr. extorquens AM1
XFP-F(down)	GATATCCGCCGGGAGGCCGACGGCCGGCGATGATCCATGTCTTGA	Construction of pKNXFP	xfp	Mr. extorquens AM1
XFP-R(down)	TCGGCTGGATCCTCTAGTGAGCTCCGGTCGCGTCGAGGACAAAGC	Construction of pKNXFP	xfp	Mr. extorquens AM1
PA1PRSE-F(up)	GTGCCACCTGACGTCTAGATCTTCGACGCGCTCACCAGCCT	Construction of pPRSE-PA1	evo prs	Mr. extorquens PA1
PA1PRSE-R(up)	GCAGCTCGACGAAGATCTCCATGTTGGCGAAGCGCCGGACCAT	Construction of pPRSE-PA1	evo prs	Mr. extorquens PA1
PA1PRSE-F(down)	ATGGTCCGGCGCTTCGCCAACATGGAGATCTTCGTCGAGCTGC	Construction of pPRSE-PA1	evo prs	Mr. extorquens PA1
PA1PRSE-R(down)	GCTGGATCCTCTAGTGAGCTCACGGTCAACGACCACGAATTCGAG	Construction of pPRSE-PA1	evo prs	Mr. extorquens PA1
ORPRSE-F(up)	AGTGCCACCTGACGTCTAGATCTATGCCGGTGAATTCCGTGC	Construction of pPRSE-OR	evo prs	Mb. oryzae CBM20
ORPRSE-R(up)	CATGTTGGCGAAGCGCCGGACCATGCACTTGGCCAGCGG	Construction of pPRSE-OR	evo prs	Mb. oryzae CBM20
ORPRSE-F(down)	GTCCGGCGCTTCGCCAACATGGAGATCTTCGTCGAGCTTCAGGAG	Construction of pPRSE-OR	evo prs	Mb. oryzae CBM20
ORPRSE-R(down)	GCTGGATCCTCTAGTGAGCTCGCACGGTCCTCGTGCTCA	Construction of pPRSE-OR	evo prs	Mb. oryzae CBM20
RAPRSE-F(up)	AAGTGCCACCTGACGTCTAGATCTCACCTTGTCGACGATGCCGGTG	Construction of pPRSE-RA	evo prs	Mb. radiotolerans JCM2831
RAPRSE-R(up)	CTGGAGCTCGACGAAGATCTCCATGTTGGCGAAGCGCCGGACCAT	Construction of pPRSE-RA	evo prs	Mb. radiotolerans JCM2831
RAPRSE-F(down)	ATGGTCCGGCGCTTCGCCAACATGGAGATCTTCGTCGAGCTCCAG	Construction of pPRSE-RA	evo prs	Mb. radiotolerans JCM2831
RAPRSE-R(down)	TCGGCTGGATCCTCTAGTGAGCTCTCCAGGTGTTCGGCATGCAGAT	Construction of pPRSE-RA	evo prs	Mb. radiotolerans JCM2831
NDPRSE-F(up)	CTGACGTCTAGATCTGAGCAGGAGATCGCCGCCTTC	Construction of pPRSE-ND	evo prs	Mb. nodulans ORS2060
NDPRSE-R(up)	ATCTCCATGTTCGCGAAGCGGCGCACGGAGCACAGGGCGAG	Construction of pPRSE-ND	evo prs	Mb. nodulans ORS2061
NDPRSE-F(down)	GTGCGCCGCTTCGCGAACATGGAGATCTTCGTCGAGCTC	Construction of pPRSE-ND	evo prs	Mb. nodulans ORS2062
NDPRSE-R(down)	GATCCTCTAGTGAGCTCTAACGATCCCTCGCACAGCAG	Construction of pPRSE-ND	evo prs	Mb. nodulans ORS2063
AM1-prs-NT275	TCAAAGCCTAGAAAATATAGGTCGGGCGTAGCCGAAATAGGTTTTAGAGCTAGAAATAG	Construction of Mr. extorquens AM1 prs interfered strains	prs	Mr. extorquens AM1
AM1-prs-NT398	TCAAAGCCTAGAAAATATAGGAAGAAGCCCTGGATCTGGCGTTTTAGAGCTAGAAATAG	Construction of Mr. extorquens AM1 prs interfered strains	prs	Mr. extorquens AM1
AM1-prs-NT190	TCAAAGCCTAGAAAATATAGTTCCATCAGGTGGTCGTTGGGTTTTAGAGCTAGAAATAG	Construction of Mr. extorquens AM1 prs interfered strains	prs	Mr. extorquens AM1
AM1-xfp-NT2034	TCAAAGCCTAGAAAATATAGCGCGCGCCGGCAGGGTCATCGTTTTAGAGCTAGAAATAG	Construction of Mr. extorquens AM1 xfp interfered strains	xfp	Mr. extorquens AM1
AM1-xfp-NT1973	TCAAAGCCTAGAAAATATAGGTACCGGCGCAGCCAATCCAGTTTTAGAGCTAGAAATAG	Construction of Mr. extorquens AM1 xfp interfered strains	xfp	Mr. extorquens AM1
OR-prs-NT190	TCAAAGCCTAGAAAATATAGTCCATCAGGTGGTCGTTCGCGTTTTAGAGCTAGAAATAG	Construction of Mb. oryzae CBM20 prs interfered strains	prs	Mb. oryzae CBM20
OR-prs-NT274	TCAAAGCCTAGAAAATATAGTGCCGCGCATAGCCGAAATAGTTTTAGAGCTAGAAATAG	Construction of Mb. oryzae CBM20 prs interfered strains	prs	Mb. oryzae CBM20
OR-prs-NT398	TCAAAGCCTAGAAAATATAGGAAGAAGCCCTGGATCTGGCGTTTTAGAGCTAGAAATAG	Construction of Mb. oryzae CBM20 prs interfered strains	prs	Mb. oryzae CBM20
RA-prs-NT190	TCAAAGCCTAGAAAATATAGTCCATCAGGTGGTCGTTCGCGTTTTAGAGCTAGAAATAG	Construction of Mb. radiotolerans JCM2831 prs interfered strains	prs	Mb. radiotolerans JCM2831
RA-prs-NT274	TCAAAGCCTAGAAAATATAGTGCCGCGCGTAGCCGAAATAGTTTTAGAGCTAGAAATAG	Construction of Mb. radiotolerans JCM2831 prs interfered strains	prs	Mb. radiotolerans JCM2831
RA-prs-NT398	TCAAAGCCTAGAAAATATAGGAAGAAGCCCTGGATCTGGCGTTTTAGAGCTAGAAATAG	Construction of Mb. radiotolerans JCM2831 prs interfered strains	prs	Mb. radiotolerans JCM2831
AM1-F	TCTCGACCAGCACTTCCTCA	Primers for unique genome region of Mr. extorquens AM1		Mr. extorquens AM1
AM1-R	CTACTCTCCTTGCCTAGCGA	Primers for unique genome region of Mr. extorquens AM1		Mr. extorquens AM1
RA-F	ACGACGAACCCTCATACGTG	Primers for unique genome region of Mb. radiotolerans JCM2831		Mb. radiotolerans JCM2831
RA-R	TGGGAACAGCATCGGTCATC	Primers for unique genome region of Mb. radiotolerans JCM2831		Mb. radiotolerans JCM2831
