# Supplementary material for: Phosphoribosylpyrophosphate synthetase as a metabolic valve advances Methylobacterium/Methylorubrum phyllosphere colonization and plant growth
Source: Nat Commun. 2024 Jul 16;15:5969. doi: 10.1038/s41467-024-50342-9 (PMC11252147; doi:10.1038/s41467-024-50342-9)
Supplement: Supplementary file 8 — Source data [file 41467_2024_50342_MOESM8_ESM.xlsx]

## Sheet: Fig.2
Fig. 2a
5 mM methanol	Incubation time (h)	OD600 (SE01.1 )			OD600 (SE01.3 )			OD600 (AM1WT01.1 )
		Mean	SD		Mean	SD		Mean	SD
	0	0.02	0		0.02	0		0.02	0
	5	0.04433	0.0033		0.02933	0.000942809		0.02933	0.000942809
	8	0.07033	0.0017		0.04167	0.00125		0.045	0.00356
	11	0.10667	0.00249		0.06933	0.00189		0.071	0.00216
	14	0.16367	0.0033		0.11833	0.0034		0.11233	0.00665
	17	0.222	0.01143		0.188	0.00374		0.19033	0.00544
	20	0.26833	0.0033		0.19567	0.00262		0.197	0.00779
	23	0.26667	0.0017		0.18467	0.0034		0.187	0.00432
10 mM methanol	Incubation time (h)	OD600 (SE01.1 )			OD600 (SE01.3 )			OD600 (AM1WT01.1 )
		Mean	SD		Mean	SD		Mean	SD
	0	0.02	0		0.02	0		0.02	0
	5	0.04367	0.0017		0.03067	0.000942809		0.03	0.00141
	8	0.074	0.00294		0.04267	0.00205		0.046	0.00163
	11	0.11733	0.00988		0.072	0.00374		0.076	0.00163
	14	0.20133	0.00685		0.13533	0.00249		0.132	0.00327
	17	0.295	0.00648		0.21167	0.00368		0.207	0.000816497
	20	0.40067	0.00125		0.31167	0.00694		0.30967	0.00125
	23	0.43467	0.0034		0.36667	0.00125		0.37033	0.0017
	26	0.431	0.00163		0.368	0.0102		0.37067	0.0017
15 mM methanol	Incubation time (h)	OD600 (SE01.1 )			OD600 (SE01.3 )			OD600 (AM1WT01.1 )
		Mean	SD		Mean	SD		Mean	SD
	0	0.02	0		0.02	0		0.02	0
	5	0.04467	0.00125		0.02933	0.000942809		0.02933	0.000942809
	8	0.07133	0.00236		0.04167	0.00125		0.045	0.00356
	11	0.10967	0.0033		0.07167	0.00386		0.06867	0.0034
	14	0.171	0.000816497		0.10833	0.00262		0.11233	0.0033
	17	0.28733	0.00419		0.16533	0.00759		0.17767	0.00939
	20	0.42533	0.00899		0.30733	0.01087		0.31667	0.00579
	23	0.515	0.0092		0.46167	0.00403		0.44633	0.01109
	26	0.50467	0.00544		0.46	0.00356		0.449	0.0092
Fig. 2c
	Specific activities of PRSWT mUnit mg-1						Specific activities of PRSEVO mUnit mg-1
	PRSWT-1	PRSWT-2	PRSWT-3	PRSWT-4	PRSWT-5	Mean	PRSEVO-1	PRSEVO-2	PRSEVO-3	PRSEVO-4	PRSEVO-5	Mean	P value
	3.71	3.52	3.74	4.02	3.15	3.628	1.92	2.19	2.32	2.26	2.41	2.22	2.86992e-05
Fig. 2e
0.5 mM methanol	Incubation time (h)	OD600 (AM1WT)			OD600 (AM1PTR)
		Mean	SD		Mean	SD
	0	0.005	0		0.005	0
	1	0.00666667	0.00057735		0.008	0.001
	2	0.0113333	0.00057735		0.015	0.001
	3	0.022	0.001		0.0263333	0.00057735
	4	0.0286667	0.00057735		0.0336667	0.0011547
	5	0.0273333	0.00057735		0.0313333	0.0011547
	6	0.0253333	0.00057735		0.0293333	0.00057735
	7	0.0243333	0.00057735		0.0276667	0.00057735
1.2 mM methanol	Incubation time (h)	OD600 (AM1WT)			OD600 (AM1PTR)
		Mean	SD		Mean	SD
	0	0.005	0		0.005	0
	1	0.00666667	0.00057735		0.00766667	0.00057735
	2	0.0116667	0.00057735		0.014	0.001
	3	0.0203333	0.00057735		0.0246667	0.0011547
	4	0.0286667	0.00152753		0.0353333	0.0011547
	5	0.0356667	0.00152753		0.0456667	0.0011547
	6	0.0473333	0.0011547		0.0526667	0.0011547
	7	0.0463333	0.0011547		0.052	0.001
5 mM methanol	Incubation time (h)	OD600 (AM1WT)			OD600 (AM1PTR)
		Mean	SD		Mean	SD
	0	0.02	0		0.02	0
	3	0.02733	0.000942809		0.03233	0.000471405
	6	0.03767	0.000471405		0.04833	0.00125
	9	0.05367	0.0017		0.07667	0.000942809
	11	0.07967	0.000942809		0.113	0.000816497
	12.5	0.102	0.000816497		0.14	0.00163
	14	0.13867	0.00386		0.173	0.00356
	15.5	0.17567	0.000471405		0.22267	0.00525
	17	0.206	0.00424		0.261	0.00497
	20	0.20233	0.00478		0.25733	0.00838
10 mM methanol	Incubation time (h)	OD600 (AM1WT)			OD600 (AM1PTR)
		Mean	SD		Mean	SD
	0	0.02	0		0.02	0
	3	0.027	0.000816497		0.02967	0.000471405
	6	0.03667	0.000471405		0.047	0.000816497
	9	0.05367	0.000471405		0.07467	0.000471405
	11	0.07633	0.0017		0.10467	0.00826
	12.5	0.097	0.00216		0.13367	0.0034
	14	0.11967	0.0017		0.17433	0.00806
	15.5	0.163	0.0049		0.21767	0.01756
	17	0.22267	0.0066		0.27533	0.01112
	18.5	0.27367	0.00478		0.33167	0.01066
	20	0.337	0.00572		0.38667	0.01537
	21.5	0.38467	0.0034		0.43533	0.00464
	23	0.424	0.00497		0.48	0.00356
	26	0.41933	0.00419		0.47733	0.00125
15 mM methanol	Incubation time (h)	OD600 (AM1WT)			OD600 (AM1PTR)
		Mean	SD		Mean	SD
	0	0.02	0		0.02	0
	3	0.027	0.000816497		0.02967	0.000471405
	6	0.03667	0.000471405		0.047	0.000816497
	9	0.05367	0.000471405		0.07467	0.000471405
	11	0.08533	0.00573		0.11167	0.00939
	14	0.13967	0.01247		0.17633	0.00368
	15.5	0.16967	0.00386		0.21933	0.0104
	17	0.21367	0.00309		0.26667	0.00946
	18.5	0.26967	0.00464		0.327	0.0051
	20	0.34367	0.00602		0.41033	0.01879
	21.5	0.425	0.00497		0.48867	0.00492
	23	0.518	0.00455		0.58133	0.00249
	26	0.59133	0.00499		0.63833	0.0217
	29	0.596	0.00648		0.63133	0.01797
Fig. 2f
	Methanol concentration	Biomass yield (g DCW g-1 methanol）						P value
		AM1PTR			AM1WT
	10 mM	0.304	0.305	0.31	0.268	0.269	0.29	0.014385
	15 mM	0.332	0.323	0.313	0.295	0.299	0.3	0.0123446
Fig. 2g
5 mM methanbol	Incubation time (h)	OD600 (WT02.1)			OD600 (WT02.2)			OD600 (WT02.3)			OD600 (WT02.4)
		Mean	SD		Mean	SD		Mean	SD		Mean	SD
	0	0.02	0		0.02	0		0.02	0		0.02	0
	3	0.03033	0.000942809		0.02967	0.000471405		0.03867	0.000942809		0.027	0.00141
	6	0.04167	0.00125		0.04	0.000816497		0.06333	0.00249		0.03333	0.00125
	9	0.06633	0.00125		0.069	0.00216		0.09833	0.00205		0.04667	0.000942809
	12	0.10467	0.00419		0.114	0.00374		0.14567	0.01008		0.07	0.000816497
	14	0.13933	0.0034		0.15433	0.00386		0.18833	0.00205		0.09267	0.0033
	16	0.186	0.00163		0.19533	0.00249		0.23867	0.0033		0.126	0.00141
	18	0.20667	0.00492		0.214	0.00216		0.23967	0.0017		0.16167	0.0068
	20	0.20233	0.0033		0.21133	0.0017		0.23833	0.00602		0.201	0.000816497
	22										0.19433	0.00386
10 mM methanol	Incubation time (h)	OD600 (WT02.1)			OD600 (WT02.2)			OD600 (WT02.3)			OD600 (WT02.4)
		Mean	SD		Mean	SD		Mean	SD		Mean	SD
	0	0.02	0		0.02	0		0.02	0		0.02	0
	3	0.03033	0.000942809		0.03867	0.000942809		0.02967	0.000471405		0.027	0.00141
	6	0.04167	0.00125		0.06333	0.00249		0.04	0.000816497		0.03333	0.00125
	9	0.06633	0.00125		0.09833	0.00205		0.069	0.00216		0.04667	0.000942809
	12	0.115	0.00572		0.16367	0.000942809		0.11433	0.00818		0.07	0.000816497
	14	0.15433	0.00125		0.22667	0.00368		0.16267	0.00556		0.09267	0.0033
	16	0.23	0.01283		0.32633	0.00309		0.24267	0.000471405		0.126	0.00141
	18	0.32933	0.0034		0.38967	0.00205		0.33333	0.00957		0.15667	0.0033
	20	0.40233	0.00287		0.42733	0.00838		0.40433	0.00419		0.206	0.00408
	22	0.40267	0.00525		0.42267	0.0105		0.39633	0.00736		0.25833	0.01302
	24										0.312	0.00245
	26										0.39633	0.00685
	28										0.39	0.00909
Fig. 2h
		Relative transcriptional levels
	Strains	Mean	SD
	AM1WT02.2	0.382612	0.0755566
	AM1WT02.3	0.922576	0.0899196
	AM1WT02.4	0.152542	0.0811488
Fig. 2i
Ethanol	Incubation time (h)	OD600 (AM1WT)			OD600 (AM1PTR)
		Mean	SD		Mean	SD
	0	0.02	0		0.02	0
	11.5	0.043	0.001633		0.060667	0.001247
	18	0.065333	0.000471		0.084	0.001633
	22	0.073333	0.0017		0.093333	0.000943
	25.5	0.074333	0.0017		0.090667	0.001247
Acetate	Incubation time (h)	OD600 (AM1WT)			OD600 (AM1PTR)
		Mean	SD		Mean	SD
	0	0.02	0		0.02	0
	11.5	0.032	0.000816		0.045	0.002449
	18	0.051	0.000816		0.066667	0.001247
	22	0.076	0.00216		0.087333	0.000943
	25.5	0.076	0.001633		0.090667	0.001247
	29				0.088333	0.0017
Oxalate	Incubation time (h)	OD600 (AM1WT)			OD600 (AM1PTR)
		Mean	SD		Mean	SD
	0	0.02	0		0.02	0
	4	0.0283333	0.0004714		0.0423333	0.0020548
	8	0.0483667	0.0004497		0.0735333	0.00132749
	12	0.0764667	0.0011898		0.1055	0.00335361
	15	0.0894	0.0008524		0.124967	0.00907536
	18	0.101533	0.0002055		0.135933	0.00103387
	21	0.096	0.001633		0.133633	0.00063421
Pyruvate	Incubation time (h)	OD600 (AM1WT)			OD600 (AM1PTR)
		Mean	SD		Mean	SD
	0	0.02	0		0.02	0
	5.5	0.0316667	0.0016997		0.0373333	0.0004714
	8.5	0.0383333	0.0004714		0.0446667	0.0020548
	13.5	0.0573333	0.0016997		0.071	0.0008165
	18.5	0.0863333	0.0004714		0.099	0.00294392
	23	0.122667	0.0012472		0.136667	0.00094281
	27.5	0.115667	0.0016997		0.13	0.00355903
Succinate	Incubation time (h)	OD600 (AM1WT)			OD600 (AM1PTR)
		Mean	SD		Mean	SD
	0	0.02	0		0.021	0.0008165
	3	0.027	0.00141421		0.035	0.00244949
	6	0.0376667	0.00169967		0.0526667	0.00094281
	9	0.0536667	0.00249444		0.078	0.0008165
	11	0.0726667	0.00235702		0.108	0.0008165
	12.5	0.104333	0.0063421		0.14	0.00163299
	14	0.128667	0.00094281		0.163	0.00374166
	15.5	0.163	0.00294392		0.198	0.00244949
	17	0.197667	0.00286744		0.225	0.00571548
	19	0.204333	0.00418994		0.217	0.00852447
	21	0.196	0.0008165		0.213333	0.00825967
Fig. 2j
	Incubation time (h)	OD600 (AM1WT)			OD600 (AM1PTR)
		Mean	SD		Mean	SD
	0	0.005	0		0.005	0
	1	0.00666667	0.00057735		0.00733333	0.00057735
	2	0.01	0.001		0.0153333	0.00057735
	3	0.0176667	0.00152753		0.0253333	0.00208167
	4	0.0266667	0.00152753		0.0323333	0.00208167
	5	0.0296667	0.00152753		0.0376667	0.0023094
	6	0.043	0.00264575		0.05	0.00264575
	7	0.048	0.002		0.058	0.001
	8	0.0543333	0.00208167		0.065	0.002
	9	0.0703333	0.00152753		0.081	0.002
	10	0.078	0.001		0.0926667	0.00251661
	11	0.0813333	0.00152753		0.0993333	0.00251661
	12	0.0803333	0.00208167		0.096	0.002
	13	0.0786667	0.00152753		0.0933333	0.00208167

## Sheet: Fig. 3
Fig.3c
	Specific activities of FDH Unit mg-1
	AM1PTR-1	AM1PTR-2	AM1PTR-3	Mean	AM1WT-1	AM1WT-2	AM1WT-3	Mean	P value
	0.051	0.048	0.053	0.0506667	0.057	0.055	0.057	0.0563333	0.0239112
Fig.3d
AM1PTR	Incubation time (h)	5 mM methanol					10 mM methanol					15 mM methanol
		OD600 (AM1PTR)		OD600 (AM1PTR04)			OD600 (AM1PTR)		OD600 (AM1PTR04)			OD600 (AM1PTR)		OD600 (AM1PTR04)
		Mean	SD	Mean	SD		Mean	SD	Mean	SD		Mean	SD	Mean	SD
	0	0.02	0	0.02	0		0.02	0	0.02	0		0.02	0	0.02	0
	3	0.0286667	0.0004714	0.0233333	0.0009428		0.0293333	0.0004714	0.0233333	0.0004714		0.029	0.0008165	0.025	0.000816
	6	0.0443333	0.0004714	0.0273333	0.0004714		0.046	0.0021602	0.028	0.0008165		0.045	0.0029439	0.031333	0.002055
	9	0.0713333	0.0004714	0.0346667	0.0012472		0.0743333	0.002357	0.036	0.0029439		0.0726667	0.0026247	0.037333	0.002494
	11	0.108333	0.0012472	0.047	0.0029439		0.106	0.0040825	0.048	0.0021602		0.102333	0.0074087	0.052	0.002449
	12.5	0.138333	0.0012472	0.0673333	0.0030912		0.136333	0.0024944	0.0673333	0.0036818		0.137	0.0043205	0.071667	0.0033
	14	0.172667	0.0016997	0.0866667	0.0040277		0.172	0.0057155	0.0853333	0.0032998		0.175333	0.0070396	0.084333	0.00419
	15.5	0.224333	0.0018856	0.127	0.003559		0.227667	0.0049889	0.117333	0.0049216		0.23	0.0082865	0.117333	0.004922
	17	0.256	0.0021602	0.166333	0.0038586		0.283667	0.0055578	0.148667	0.0033993		0.282667	0.0135974	0.153667	0.006128
	18.5	0.249	0.0021602	0.199333	0.0030912		0.342	0.0029439	0.191667	0.0082192		0.338667	0.0130213	0.194333	0.00838
	20			0.192333	0.0012472		0.397	0.0043205	0.247333	0.0044969		0.401	0.0123288	0.246333	0.006799
	21.5						0.439333	0.0028674	0.3	0.0066833		0.484	0.0147196	0.306333	0.006549
	23						0.480667	0.0032998	0.358333	0.0028674		0.584333	0.0191543	0.373667	0.013275
	26						0.475333	0.0026247	0.402333	0.006549		0.652667	0.0069442	0.515	0.007118
	29								0.393333	0.0026247		0.635	0.0113431	0.58	0.010424
	31													0.577333	0.005907
AM1WT	Incubation time (h)	5 mM methanol					10 mM methanol					15 mM methanol
		OD600 (AM1WT)		OD600 (AM1WT04)			OD600 (AM1WT)		OD600 (AM1WT04)			OD600 (AM1WT)		OD600 (AM1WT04)
		Mean	SD	Mean	SD		Mean	SD	Mean	SD		Mean	SD	Mean	SD
	0	0.02	0	0.02	0		0.02	0	0.02	0		0.02	0	0.02	0
	3	0.0243333	0.0004714	0.0236667	0.0004714		0.027	0.0008165	0.026	0.001633		0.0266667	0.0004714	0.0266667	0.0004714
	6	0.0343333	0.0004714	0.032	0.0008165		0.0366667	0.0004714	0.036	0.0008165		0.0363333	0.0004714	0.0346667	0.0012472
	9	0.0503333	0.0004714	0.049	0.001633		0.055	0.0014142	0.0543333	0.0012472		0.0553333	0.0026247	0.0566667	0.0016997
	11	0.0753333	0.0004714	0.071	0.003266		0.0763333	0.0024944	0.0746667	0.0016997		0.0813333	0.0028674	0.0786667	0.0020548
	12.5	0.0966667	0.0016997	0.0916667	0.0032998		0.098	0.0014142	0.094	0.003559		0.0996667	0.0024944	0.093	0.0024495
	14	0.135667	0.0016997	0.129	0.0053541		0.126667	0.0040277	0.123	0.003559		0.138667	0.0041899	0.13	0.0037417
	15.5	0.176	0.001633	0.169667	0.006549		0.165	0.0043205	0.158667	0.0054365		0.183	0.0057155	0.170333	0.0044969
	17	0.204	0.0014142	0.200333	0.0032998		0.216333	0.0057349	0.207	0.0082865		0.225667	0.0055578	0.215333	0.0091773
	18.5	0.199667	0.0012472	0.194667	0.0020548		0.268	0.0074833	0.259	0.0088318		0.274667	0.0061824	0.265667	0.0092856
	20						0.330333	0.006549	0.313333	0.0106562		0.353	0.0085245	0.342	0.0074833
	21.5						0.381667	0.0049216	0.368333	0.0100775		0.426	0.0037417	0.419667	0.0065997
	23						0.427667	0.0024944	0.422333	0.0053125		0.518	0.0037417	0.512667	0.0038586
	26						0.420333	0.0026247	0.414667	0.0049216		0.603333	0.0038586	0.598667	0.0026247
	29											0.597667	0.0073636	0.589333	0.0061283

## Sheet: Fig. 4
Fig. 4b
5 mM methanol
	Incubation time (h)	OD600 (RAWT)			OD600 (RAPTR)			OD600 (PAWT)			OD600 (PAPTR)			OD600 (ORWT)			OD600 (ORPTR)			OD600 (NDWT)			OD600 (NDPTR)
		Mean	SD		Mean	SD		Mean	SD		Mean	SD		Mean	SD		Mean	SD		Mean	SD		Mean	SD
	0	0.02	0		0.02	0		0.02	0		0.02	0		0.02	0		0.02	0		0.02	0		0.02	0
	3							0.031	0.001		0.041	0.001
	6							0.055	0.001		0.0656667	0.00208167		0.0233333	0.00321455		0.0316667	0.0011547		0.024	0.001		0.03	0.001
	9							0.09	0.001		0.109667	0.00208167								0.0313333	0.0011547		0.0433333	0.00057735
	11							0.125667	0.00208167		0.145333	0.00152753
	12	0.0373333	0.0011547		0.0446667	0.00152753														0.0486667	0.0011547		0.0706667	0.00208167
	13													0.0323333	0.00152753		0.0493333	0.0064291
	14							0.185	0.003		0.203667	0.00251661								0.0703333	0.00351188		0.102667	0.00208167
	16																			0.098	0.0043589		0.140667	0.00152753
	17							0.182	0.0034641		0.200333	0.00251661
	18																			0.135333	0.0070946		0.177333	0.00493288
	19	0.068	0.002		0.0813333	0.0011547
	20.5																			0.173333	0.00404145		0.207667	0.0046188
	22.5													0.0443333	0.00416333		0.0873333	0.00665833
	23																			0.198667	0.00404145		0.231667	0.00351188
	25	0.102	0.001		0.122333	0.00321455														0.209333	0.00568624		0.220667	0.00152753
	27																			0.204667	0.00404145
	29													0.0623333	0.00152753		0.122667	0.0011547
	30	0.136	0.002		0.157	0.00264575
	35	0.173	0.001		0.188	0.002
	36													0.0906667	0.00416333		0.162	0.00458258
	41	0.189333	0.00152753		0.204	0.001
	45	0.193	0.001		0.202667	0.00503322
	46.5													0.139667	0.00650641		0.195667	0.00378594
	48	0.191	0.001
	52.5													0.170333	0.00472582		0.190667	0.00896289
	58.5													0.18	0.002
	62.5													0.177	0.00264575
10 mM methanol
	Incubation time (h)	OD600 (RAWT)			OD600 (RAPTR)			OD600 (PAWT)			OD600 (PAPTR)			OD600 (ORWT)			OD600 (ORPTR)			OD600 (NDWT)			OD600 (NDPTR)
		Mean	SD		Mean	SD		Mean	SD		Mean	SD		Mean	SD		Mean	SD		Mean	SD		Mean	SD
	0	0.02	0		0.02	0		0.02	0		0.02	0		0.02	0		0.02	0		0.02	0		0.02	0
	3							0.033	0.00173205		0.0456667	0.00057735
	6							0.055	0.001		0.0756667	0.00208167		0.0216667	0.00057735		0.0323333	0.00208167		0.024	0.002		0.03	0.00173205
	9							0.0873333	0.00057735		0.112333	0.00057735								0.0313333	0.00057735		0.0436667	0.0011547
	11							0.127	0.00360555		0.158667	0.0011547
	12	0.036	0.002		0.047	0.00264575														0.0533333	0.00251661		0.0673333	0.00057735
	13							0.173333	0.00152753		0.215	0.00264575		0.027	0.00264575		0.059	0.00458258
	14																			0.0726667	0.0023094		0.0916667	0.00288675
	15							0.243	0.00264575		0.284	0.00360555
	16																			0.0926667	0.00251661		0.124333	0.0011547
	17							0.304667	0.00503322		0.34	0.002
	18																			0.118667	0.00305505		0.161667	0.00152753
	19	0.0636667	0.00152753		0.0816667	0.00152753
	20							0.302333	0.0051316		0.337333	0.00305505
	20.5																			0.159333	0.00208167		0.222667	0.0064291
	22.5													0.0453333	0.00503322		0.0966667	0.00503322
	23																			0.211667	0.0070946		0.308667	0.00680686
	25	0.099	0.00173205		0.123	0.002														0.273333	0.0046188		0.369667	0.0105987
	27																			0.340333	0.0085049		0.429	0.002
	29													0.067	0.00793725		0.134333	0.00251661		0.409667	0.0011547		0.425667	0.00152753
	30	0.134	0.002		0.160667	0.0064291
	31																			0.4	0.00264575
	35	0.166333	0.00152753		0.198333	0.00251661
	36													0.100333	0.00472582		0.174	0.0043589
	41	0.211667	0.00321455		0.247667	0.00450925
	45	0.248	0.002		0.292667	0.00503322
	46.5													0.192667	0.00950438		0.263	0.00608276
	49	0.283333	0.0064291		0.331333	0.0011547
	52.5													0.257333	0.0061101		0.345667	0.00550757
	54	0.343	0.002		0.393	0.00173205
	58	0.374667	0.00152753		0.39	0.002
	58.5													0.324	0.010583		0.370333	0.00152753
	61	0.372	0.00173205
	62.5													0.336333	0.0109697		0.367	0.00264575
	68.5													0.331667	0.00929157
15 mM methanol
	Incubation time (h)	OD600 (RAWT)			OD600 (RAPTR)			OD600 (PAWT)			OD600 (PAPTR)			OD600 (ORWT)			OD600 (ORPTR)			OD600 (NDWT)			OD600 (NDPTR)
		Mean	SD		Mean	SD		Mean	SD		Mean	SD		Mean	SD		Mean	SD		Mean	SD		Mean	SD
	0	0.02	0		0.02	0		0.02	0		0.02	0		0.02	0		0.02	0		0.02	0		0.02	0
	3							0.033	0.00173205		0.0463333	0.00152753
	6							0.055	0.001		0.075	0.001		0.0216667	0.00057735		0.0293333	0.00321455		0.0243333	0.0011547		0.0303333	0.0023094
	9							0.087	0.001		0.113333	0.00152753								0.031	0.001		0.0436667	0.00057735
	11							0.125667	0.00650641		0.171333	0.0011547
	12	0.0346667	0.0011547		0.0416667	0.00152753														0.052	0.001		0.0666667	0.00057735
	12.5							0.176333	0.00378594		0.224333	0.00472582
	13													0.034	0.00264575		0.0536667	0.00404145
	14							0.243333	0.00305505		0.317333	0.00305505								0.069	0.0043589		0.0896667	0.00057735
	15.5							0.330667	0.00152753		0.411667	0.00152753
	16																			0.088	0.001		0.116	0.00360555
	17							0.431333	0.00832666		0.465	0.00608276
	18																			0.105667	0.00251661		0.149	0.001
	19	0.0613333	0.0011547		0.078	0.002
	20							0.426667	0.0104083		0.463	0.006245
	20.5																			0.143667	0.00404145		0.210333	0.00208167
	22.5													0.0546667	0.00305505		0.0913333	0.00351188
	23																			0.191667	0.00665833		0.291667	0.00862168
	25	0.093	0.00173205		0.116333	0.00208167														0.253	0.00556776		0.387	0.0208087
	27																			0.336667	0.0145029		0.478333	0.0172143
	29													0.0746667	0.0046188		0.127667	0.00450925		0.421667	0.0211266		0.563333	0.0155027
	30	0.121	0.003		0.146667	0.0023094
	31																			0.507333	0.0293655		0.628333	0.00305505
	33																			0.604667	0.0118462		0.624667	0.00288675
	35	0.151333	0.0011547		0.186	0.002														0.603333	0.00321455
	36													0.098	0.002		0.165	0.003
	41	0.199333	0.00152753		0.233333	0.00305505
	45	0.232667	0.00208167		0.271333	0.00208167
	46.5													0.160333	0.00896289		0.265	0.00360555
	49	0.275667	0.00251661		0.315333	0.00305505
	52.5													0.235667	0.0211266		0.358	0.008
	54	0.334667	0.00208167		0.378667	0.00251661
	58	0.381667	0.00208167		0.426333	0.00152753
	61	0.420333	0.00251661		0.474	0.002
	62.5													0.372333	0.0110151		0.503333	0.00416333
	66	0.484667	0.00152753		0.53	0.002
	68.5													0.437667	0.00493288		0.542667	0.00305505
	69	0.519667	0.00152753		0.562667	0.00152753
	72	0.541667	0.00152753		0.559667	0.00057735
	74.5													0.503	0.003		0.539667	0.00152753
	75	0.540333	0.00057735
	80.5													0.518	0.002
	84													0.512333	0.00351188
Fig. 4c
	Incubation time (h)	OD600 (RA01)			OD600 (RA02)			OD600 (RA03)			OD600 (RA04)
		Mean	SD		Mean	SD		Mean	SD		Mean	SD
	0	0.021	0		0.021	0		0.0213333	0.000471405		0.021	0
	10	0.0363333	0.000942809		0.0443333	0.00339935		0.0413333	0.00188562		0.0366667	0.000942809
	17	0.053	0.00216025		0.0743333	0.00531246		0.0666667	0.00249444		0.0516667	0.000471405
	22	0.074	0.000816497		0.110667	0.00684755		0.109	0.00909212		0.0786667	0.000471405
	28	0.115	0.00216025		0.145	0.00454606		0.139	0.00326599		0.117667	0.00124722
	33	0.139	0.00216025		0.180667	0.00286744		0.172667	0.00449691		0.143667	0.0020548
	37	0.171333	0.0020548		0.213333	0.00601849		0.2	0.00294392		0.168	0.00163299
	41	0.197	0.00374166		0.218667	0.0020548		0.211333	0.00124722		0.187	0.00374166
	45	0.202333	0.00169967		0.211	0.00163299		0.206667	0.00286744		0.196	0.00163299
	48	0.195333	0.00169967								0.189333	0.00124722
	Incubation time (h)	OD600 (OR01)			OD600 (OR02)			OD600 (OR03)			OD600 (OR04)
		Mean	SD		Mean	SD		Mean	SD		Mean	SD
	0	0.021333	0.000471		0.021333	0.000471		0.021	0		0.021333	0.000471
	8.5	0.027467	0.003432		0.044433	0.004484		0.038933	0.00017		0.031733	0.002391
	14.5	0.031033	0.001396		0.0645	0.008823		0.056767	0.002344		0.037067	0.001034
	22	0.042233	4.71e-05		0.0983	0.007361		0.088567	0.00105		0.049	0.002993
	25	0.0539	0.003484		0.128267	0.004312		0.112067	0.002085		0.0644	0.002379
	32	0.072	0.001766		0.184967	0.00125		0.175033	0.003391		0.091867	0.005463
	35	0.0945	0.008427		0.203667	0.004458		0.184967	0.00125		0.1182	0.005256
	40	0.124	0.01034		0.217633	0.001837		0.2065	0.000648		0.1687	0.009149
	44	0.157833	0.009583		0.225733	0.001812		0.223933	0.004205		0.203267	0.010566
	47.5	0.199273	0.004561		0.2214	0.000356		0.218067	0.001929		0.2294	0.003269
	51	0.198467	0.000981								0.224267	0.001934

## Sheet: Fig. 5
Fig 5a
			Population size of the strains on Arabidopsis leaves (CFU g-1 FW)
	Independent experiment 1	AM1PTR	266000000	274000000	253000000	207000000	268000000	238000000	220000000	135484000	301000000	171000000	249000000	200000000	238000000	189560000	336000000	329000000	325000000	322000000	217000000	172000000	161000000	322000000	187000000	261000000	288000000	175000000	142000000	299000000	221000000	150000000	118227000	238000000	123762000
		AM1WT	110000000	160000000	131000000	243000000	122000000	110000000	239000000	158000000	135000000	226000000	126000000	232000000	150000000	190000000	137000000	131000000	187000000	191000000	108000000	137000000	178000000	174000000	168000000	102000000	235000000	214286000	268000000	260000000	147000000	276000000	118000000	221000000
	Independent experiment 2	AM1PTR	155000000	277000000	200000000	206667000	199000000	231000000	391000000	201000000	286000000	251000000	252000000	324000000	217000000	260000000	218000000	299000000	184000000	196000000	205000000	228000000	186000000	242000000	366000000	290000000	256000000	267000000	235000000	323000000	347000000	350000000	362000000	355000000	296000000	232000000
		AM1WT	124000000	109000000	149000000	218000000	136000000	121000000	160000000	278000000	123000000	103000000	220000000	317000000	194000000	204000000	211000000	280000000	131000000	176000000	125000000	212000000	250000000	258000000	108000000	170000000	173000000	222000000	161000000	281000000	308000000	156000000	137000000	261000000	185000000	183000000	286000000
Fig 5b
			Population size of the strains on Arabidopsis leaves (CFU g-1 FW)
	Independent experiment 1	PA1PTR	950000000	692000000	525000000	613000000	769000000	693000000	938000000	658000000	928000000	651000000	671000000	585000000	831000000	500000000	967000000	931000000	533000000	373000000	1020000000	688000000	830000000	482000000	578000000	511000000	866000000	855000000	894000000	776000000	575000000	932000000	569000000	629000000	684000000	797000000	859000000
		PA1WT	364000000	417000000	297000000	456000000	544000000	567000000	568000000	601000000	575000000	645000000	586000000	452000000	306000000	490000000	431000000	440000000	377000000	498000000	315000000	645000000	388000000	514000000	478000000	345000000	239000000	478000000	418000000	250000000	515000000	380000000	622000000	397000000	604000000	526000000	384000000
	Independent experiment 2	PA1PTR	952000000	630000000	806000000	625000000	645000000	541000000	818000000	750000000	815000000	815000000	697000000	643000000	588000000	647000000	624000000	714000000	622000000	537000000	613000000	550000000	539000000	605000000	698000000	851000000	628000000	868000000	928000000	863000000	954000000	1070000000	811000000	941000000	800000000	624000000	835000000	793000000	1450000000	1350000000
		PA1WT	530000000	315000000	491000000	404000000	496000000	500000000	490000000	650000000	317000000	622000000	308000000	493000000	580000000	557000000	342000000	522000000	500000000	527000000	480000000	398000000	582000000	383000000	491000000	470000000	469000000	372000000	336000000	476000000	329000000	510000000	369000000	451000000	462000000	446000000	438000000
Fig 5c
			Population size of the strains on Arabidopsis leaves (CFU g-1 FW)
	Independent experiment 1	RAPTR	609000000	390000000	585000000	359000000	468000000	320000000	664000000	316000000	420000000	404000000	314000000	232000000	334000000	302000000	361000000	372000000	431000000	216000000	295000000	480000000	357000000	345000000	528000000	511000000	531000000	531000000	220000000	207000000	600000000	321000000	541000000	279000000	685000000	212000000	281000000
		RAWT	134000000	248000000	362000000	136000000	365000000	211000000	247000000	259000000	224000000	286000000	171000000	226000000	195000000	232000000	138000000	253000000	130000000	118000000	211000000	152000000	463000000	348000000	300000000	460000000	320000000	235000000	335000000	417000000	235000000	331000000	328000000	483000000
	Independent experiment 2	RAPTR	271000000	435000000	334000000	445000000	420000000	329000000	359000000	546000000	572000000	644000000	579000000	362000000	348000000	608000000	413000000	347000000	361000000	560000000	381000000	431000000	425000000	404000000	519000000	656000000	342000000	580000000	623000000	453000000	431000000	479000000	336000000	444000000	404000000	376000000	398000000
		RAWT	263000000	220000000	134000000	237000000	194000000	321000000	226000000	226000000	239000000	236000000	245000000	293000000	356000000	240000000	249000000	257000000	227000000	297000000	295000000	232000000	263000000	212000000	328000000	296000000	414000000	237000000	279000000	110000000	205000000	198000000	230000000	379000000	263000000
Fig 5d
				Population size of the strains on Arabidopsis leaves (CFU g-1 FW)
	Independent experiment 1	AM1PTR+YAIP	AM1PTR	122000000	110000000	102000000	197000000	96400000	98000000	106000000	235000000	177000000	262000000	232000000	248000000	182000000	280000000	163000000	133000000	211000000	146000000	76900000	179000000	197000000	86800000	104000000	114000000	84100000	292000000	227000000	84100000	89600000	267000000
			YAIP	78900000	104000000	58500000	106000000	71600000	70400000	33800000	97700000	57500000	131000000	72500000	53400000	93500000	122000000	103000000	149000000	35000000	42700000	87100000	121000000	55300000	21900000	53400000	55100000	104000000	46800000	40600000	35800000	70600000	39400000
		AM1WT+YAIP	AM1WT	66500000	73200000	102000000	59600000	106000000	126000000	62800000	70600000	71200000	63500000	66100000	125000000	60900000	140000000	125000000	143000000	101000000	100000000	124000000	136000000	100000000	120000000	90900000	101000000	101000000
			YAIP	48900000	60300000	70400000	51100000	77500000	141000000	55500000	63200000	86600000	37000000	43300000	93700000	52200000	151000000	87800000	161000000	67100000	112000000	93400000	166000000	94700000	92600000	71100000	106000000	76600000
	Independent experiment 2	AM1PTR+YAIP	AM1PTR	194000000	170000000	172000000	183000000	164000000	129000000	164000000	159000000	148000000	136000000	99400000	134000000	140000000	99400000	125000000	157000000	99200000	117000000	171000000	110000000	118000000	146000000	139000000	74800000	138000000	113000000	129000000	123000000	113000000
			YAIP	86200000	136000000	78600000	82200000	106000000	106000000	64300000	103000000	94100000	76500000	101000000	95200000	78700000	71900000	138000000	78500000	95700000	125000000	88300000	101000000	106000000	131000000	54200000	108000000	95200000	105000000	72300000	101000000
		AM1WT+YAIP	AM1WT	141000000	83800000	86400000	69400000	117000000	57000000	98200000	113000000	95400000	88900000	62300000	53000000	88700000	62600000	88900000	82400000	84600000	105000000	76100000	93800000	114000000	81000000	71900000	62300000	77500000
			YAIP	117000000	65900000	68600000	73200000	110000000	55400000	79900000	93900000	123000000	94900000	51900000	51700000	71900000	68900000	85200000	97100000	73500000	90300000	66800000	71300000	119000000	69400000	64700000	44000000	62000000
Fig. 5e
	Times (days post foliar spray)	Population size of the strains on Arabidopsis leaves (Cell numbers g-1 FW)
		AM1PTR				AM1WT				Control
	4	1.42186e+07	1.88352e+07	2.10692e+07	7.94556e+06	2.11082e+06	4.15758e+06	4.17775e+06	3.67775e+06	268	349	327	294
	8	15900000	16800000	11700000	14200000	5860000	5270000	5330000	5080000	312	385	372	401
	14	10300000	5270000	4840000	14900000	2010000	2960000	1060000	1600000	419	392	376	453
Fig. 5f		Population size of the strains on Arabidopsis leaves (CFU g-1 FW)
	AM1WT	263000000	200000000	236000000	157000000	107000000	275000000	228000000	176000000	238000000	236000000	168000000	161000000	133000000	179000000	152000000	108000000	114000000	264000000	224000000	168000000	166000000	140000000	161000000	182000000	247000000	243000000	153000000	160000000	157000000	226000000	116000000	214000000	212000000	218000000	197000000	190000000
	AM1WT04	162000000	122000000	254000000	225000000	212000000	201000000	137000000	208000000	164000000	254000000	154000000	133000000	145000000	275000000	238000000	232000000	135000000	105000000	268000000	222000000	172000000	283000000	201000000	172000000	126000000	209000000	237000000	169000000
	AM1PTR04	266000000	152000000	238000000	188000000	181000000	150000000	267000000	158000000	204000000	277000000	179000000	170000000	206000000	240000000	214000000	283000000	170000000	207000000	208000000	175000000	244000000	254000000	264000000	131000000	173000000	300000000	135000000	173000000	207000000	123000000	153000000	217000000	210000000	186000000

## Sheet: Fig. 6
Fig. 6b
	B. chinensis									C. melo									C. sativus
	Control									Control
																			Control
	RAWT									RAWT
																			RAWT
										RAPTR									RAPTR
	RAPTR
Fig. 6c
	Fresh weight (g) per plant
	B. chinensis				C. melo				C. sativus
	Control	RAWT	RAPTR		Control	RAWT	RAPTR		Control	RAWT	RAPTR
	3.37	2.72	4.37		0.97	1.87	3.19		2.54	2.91	4.56
	3.4	2.97	4.53		1.03	4.24	2.83		2.24	2.69	3.12
	2.35	3.84	5.18		2.12	1.95	4.35		2.59	3.81	3.71
	4.33	4.17	5.19		0.48	2.54	2.53		2.7	2.77	2.9
	2.13	2.59	3.67		1.13	1.38	1.65		3.34	2.73	3.21
	3.26	2.42	4.14		0.82	1.76	3.64		2.57	3.38	3.81
	3.76	3.72	3.98		2.38	1.52	3.87		2.9	3.04	3.64
	3.02	2.32	5.21		1.46	3.02	3.76		3.15	2.35	3.64
	3.57	2.84	4.93		1.99	2.97	2.18		2.83	3.37	3.3
	3.46	4.46	2.92		0.6	1.36	2.36		2.74	2.53	3.45
	2.45	2.14	3.22		0.93	1.69	3.07		3.3	3.3	3.46
	2.45	1.79	2.38		2.56	0.99	3.51		3.06	2.78	4
	4.27	4.47	3.97		1.34	2.96	3.25		2.37	2.83	3.48
	4.36	3.88	4.46		2.71	2.34	4.93		2.6	3.27	3.83
	2.61	2.11	5.33		1.03	2.87	2.25		3.51	3.62	4.09
	4.19	4.98	4.64		0.62	1.04	2.83		3.1	2.7	3.42
	4.03	2.62	4.64		1.12	1.77	4.85		3.49	2.33	4.06
	3.5	3.24	3.43		1.32	0.83	3.32		2.09	2.95	3.36
	4.03	4.52	2.64		1.64	2.75	4		2.35	2.38	4.25
	2.79	2.34	5.7		0.79	2.67	3.75		3.51	2.63	4.92
	2.15	3.61	4.33		1.47	1.02	2.98		2.59	2.17	4.12
	3.59	5.45	5.81		1.83	0.72	4.91		2.6	2.58	4.62
	2.73	3.93	5.33		1.17	2.11	2.41		3.65	2.54	4.34
	1.95	1.61	3.38		2.34	1.53	3.11		2.73	2.76	3.87
	3.51	2.82	3.09		3.22	1.36	2.72		2.25	2.99	3.88
	3.64	2.96	5.13		2.42	0.71	1.94		2.85	3.98	2.74
	3.18	2.49	2.83		1.13	2.73	2.82		2.93	3.25	3.69
	2.5	2.3	2.56		0.58	3.62	2.75		2.51	3.45	3.66
	4.68	3.25	4.92		2.08	1.74	3.34		3.64	3.15	4.02
	3.32	3.1	5.09		2.5	1.51	1.65		3.05	3.01	2.51
	3.36	2.71	3.12		2.65	1.94	2.93		3.35	2.62	3.34
	2.61	1.61	3.27		3.18	1.87	3.03		2.61	3.51	3.6
	3.84	2.26	5.72		2.26	2.5	3.34		2.52	2.73	2.49
	2.79	3.93	5.85		1.7	2.98	2.97		3.41	3.59	3.96
	3.87	3.35	4.44		2.54	2.47	4.15		2.04	3.59	2.9
	3.06	2.84	2.9		2.96	3.03	3.6		2.51	3.04	4.05
	2.55	3.32	2.38		2.58	3.98	3.86		2.44	3.35	4.06
	2.99	2.4	3.58		2.61	3.42	3.24		3.18	2.83	3.29
	2.53	2.05	3.63		1.36	3.09	2.03		2.73	3.14	3.01
	2.13	1.67	3.28		1.68	2.35	3.15		2.98	3.62	3
	3	2.36	3.54		2.4	1.41	1.71		2.3	2.89	4
	2.08	3.58	4.7		3.32	3.4	2.81		2.87	3.66	4.84
	2.18		4.81		2.62	3.42	1.85		3.24	2.95	3.66
	4.72		5.66		1.45	2.42	3.43		3.24	2.62	2.93
			3.51		0.97	1.26			3.21	3.29	2.89
			3.01		2.41	1.87			2.44	3.06	3.87
					0.82				2.26	3.71	3.88
										2.72	2.78
										2.85	3.33
										4.39	3.06
Fig. 6d
	B. chinensis	Times (days post foliar spray)	Population size of the strains on plant leaves (Cell numbers g-1 FW)
			Control			RAWT			RAPTR
		7	236189	245762	243297	3.90321e+06	4515428	3.69154e+06	15498425	24774361	24910414
		12	210056	215210	249484	1061995	1099809	1224424	5961664	3454522	6971001
	C. melo	Times (days post foliar spray)	Population size of the strains on plant leaves (Cell numbers g-1 FW)
			Control			RAWT			RAPTR
		7	149785	190108	130069	4.91946e+06	6.90267e+06	4.45425e+06	13454872	16081204	14446640
		12	268465	201962	246638	912415	958447	789033	2350852	2646873	3501804
	C. sativus	Times (days post foliar spray)	Population size of the strains on plant leaves (Cell numbers g-1 FW)
			Control			RAWT			RAPTR
		7	109137	131282	143081	6.17547e+06	7.64512e+06	7.69523e+06	29180447	23565483	18510341
		12	144402	191516	199779	2252465	2510005	2516362	5021808	7510211	6824802
Fig.6e
	Times (days post foliar spray)		Population size of the strains on B. chinensis leaves (Cell numbers g-1 FW)
		Control				RAWT				RAPTR
	4	22083.7	20253.9	19644.1	19583	3.77366e+06	3.98228e+06	3.89189e+06	3.56199e+06	7.30704e+06	7.64038e+06	7.8101e+06	8.89486e+06
	8	22011.5	30436.4	16298.9	13812.9	1.07515e+06	1.06407e+06	792096	1.23331e+06	4.12105e+06	4.38853e+06	4.16191e+06	4.78229e+06
	11	15607.6	29483.5	27139.1	21108.8	187969	189017	176081	200097	784398	658141	602243	508332
Fig. 6f
	B. chinensis									B. chinensis									B. chinensis
	Control									RAWT									RAPTR
Fig. 6g		Fresh weight (Kg) per hundred plants
	Control	1.70176	1.54639	1.55216	1.37135	1.28771	1.81667	1.67222	1.67722	1.56143	1.21939
	RAWT	1.52194	1.46528	1.48114	1.36316	1.34921	1.58605	1.71054	1.56632	1.30237	1.36838
	RAPTR	1.78368	1.73487	1.78897	1.79919	1.90306	1.87595	1.81806	1.95703	1.82353	1.79265

## Sheet: Supplementary Fig. 1
Supplementary Fig. 1b
	Incubation time (h)	OD600
		Mean	SD
	0	0.02	0
	12	0.0266667	0.00305505
	24	0.0333333	0.00450925
	36	0.038	0.001
	48	0.037	0.001
	60	0.0406667	0.0011547
	72	0.0406667	0.0011547
	84	0.0463333	0.0011547
	96	0.047	0.001
	108	0.0503333	0.00057735
	120	0.049	0.001
	132	0.0503333	0.00152753
	144	0.051	0.002
	156	0.0523333	0.00208167

## Sheet: Supplementary Fig. 4
Supplementary Fig. 4a

## Sheet: Supplementary Fig. 5
Supplementary Fig. 5a
120 mM methanol
	Incubation time (h)	OD600 (AM1WT01 )			OD600 (RSE01 )			OD600 (RSE02 )			OD600 (RSE03 )			OD600 (RSE04 )			OD600 (RSE05 )			OD600 (RSE06 )			OD600 (RSE07 )			OD600 (RSE08 )
		Mean	SD		Mean	SD		Mean	SD		Mean	SD		Mean	SD		Mean	SD		Mean	SD		Mean	SD		Mean	SD
	0	0.02	0		0.02	0.004		0.02	0		0.02	0		0.02	0		0.02	0		0.02	0		0.02	0		0.02	0
	6	0.02	0		0.02	0.006		0.02	0		0.02	0		0.02	0		0.02	0		0.02	0		0.02	0		0.02	0
	10	0.068	0.006		0.04216	0.008		0.03536	0.006		0.03672	0.005		0.03247	0.0054		0.03126	0.00392		0.02947	0.00241		0.03264	0.0067		0.03264	0.00467
	14	0.136	0.007		0.09207	0.012		0.05168	0.005		0.0544	0.008		0.04729	0.0029		0.04536	0.00475		0.04183	0.00372		0.0816	0.0053		0.04896	0.00583
	18	0.2448	0.012		0.12376	0.008		0.06256	0.008		0.06528	0.012		0.05927	0.00673		0.05763	0.00263		0.06459	0.00126		0.136	0.0089		0.07888	0.00724
	20	0.3808	0.014		0.16864	0.006		0.068	0.01		0.06936	0.008		0.06537	0.00312		0.06128	0.00514		0.07013	0.00246		0.1632	0.01262		0.1088	0.01453
	24	0.6256	0.014		0.2108	0.004		0.07888	0.008		0.07208	0.013		0.07326	0.00486		0.07298	0.00178		0.07943	0.0018		0.17408	0.0147		0.1496	0.01672
	28	0.8704	0.023		0.26928	0.005		0.08432	0		0.07616	0.012		0.08673	0.00672		0.08769	0.0016		0.09123	0.0029		0.21216	0.0135		0.17952	0.0142
	32	1.11928	0.025		0.3128	0.007		0.08976	0.024		0.0816	0.006		0.09215	0.00738		0.09158	0.00124		0.09628	0.0032		0.2584	0.0158		0.2176	0.01683
	36	1.6864	0.036		0.3944	0.008		0.09792	0.006		0.08432	0.008		0.09959	0.00142		0.10236	0.00378		0.11358	0.0067		0.272	0.0137		0.25568	0.01957
	38	2.1624	0.023		0.4352	0.005		0.1088	0.006		0.10336	0.004		0.12328	0.0102		0.12679	0.00425		0.13245	0.00547		0.3264	0.01591		0.28968	0.015
	40	2.2032	0.006		0.4896	0.012		0.136	0.005		0.12104	0.009		0.15372	0.00723		0.15698	0.00136		0.16002	0.00283		0.3808	0.0163		0.3468	0.01826
	44	2.1488	0.012		0.612	0.012		0.1632	0.004		0.14008	0.007		0.17469	0.00265		0.16982	0.00279		0.18225	0.00361		0.4896	0.0185		0.41752	0.02135
	48	2.14608	0.014		0.7888	0.018		0.1904	0.008		0.16456	0.008		0.1923	0.00158		0.20124	0.00341		0.21337	0.00482		0.5712	0.022		0.51272	0.0642
	52	2.108	0.014		0.9792	0.016		0.2448	0.003		0.21216	0.009		0.23867	0.00826		0.25689	0.00293		0.26881	0.00596		0.6528	0.01536		0.57936	0.01983
	60				1.39128	0.016		0.3264	0.005		0.30328	0.032		0.30652	0.00327		0.32489	0.00168		0.34667	0.00328		0.9248	0.01427		0.81056	0.01652
	64				1.632	0.014		0.3808	0.006		0.3264	0.013		0.37249	0.00413		0.38536	0.0085		0.39227	0.00459		1.1696	0.03342		1.00368	0.03149
	68				1.6048	0.011		0.43112	0.038		0.3808	0.01222		0.42175	0.00582		0.43689	0.0063		0.4572	0.00823		1.4008	0.0168		1.29744	0.0235
	72				1.5776	0.008		0.47736	0.005		0.4352	0.01345		0.49124	0.0107		0.49875	0.0072		0.51278	0.00135		1.5776	0.01835		1.5776	0.0386
	76				1.5504	0.006		0.544	0.012		0.54128	0.01358		0.55672	0.01236		0.56348	0.00163		0.5823	0.016		1.8224	0.04218		1.8224	0.01283
	82							0.6664	0.014		0.68272	0.0176		0.65189	0.00924		0.68231	0.0103		0.69146	0.037		1.972	0.01529		1.972	0.01679
	85							0.7208	0.015		0.7616	0.0158		0.71024	0.00742		0.76253	0.00827		0.78934	0.062		2.0128	0.0139		2.0128	0.01957
	87							0.7616	0.012		0.7888	0.014		0.74338	0.00658		0.82476	0.00461		0.89245	0.071		1.9856	0.0154		1.9856	0.045
	89							0.8432	0.015		0.8704	0.018		0.81226	0.00721		0.90736	0.01032		0.99135	0.0193		1.9448	0.016		1.9448	0.062
	92							0.952	0.018		0.9792	0.041		0.92367	0.00817		0.99145	0.00293		1.11368	0.0158
	94							1.088	0.016		1.1356	0.014		1.06732	0.0135		1.18295	0.00967		1.21364	0.0172
	96							1.1696	0.014		1.17776	0.0124		1.1358	0.00247		1.2965	0.0114		1.32872	0.0186
	98							1.3056	0.013		1.31648	0.0113		1.28947	0.00396		1.47852	0.00896		1.53287	0.0087
	100							1.4688	0.008		1.4688	0.0218		1.37299	0.01023		1.63225	0.00457		1.69783	0.00693
	106							1.632	0.046		1.6456	0.0016		1.52859	0.05023		1.71691	0.00682		1.72135	0.00734
	110							1.6864	0.003		1.6864	0.0013		1.69248	0.02574		1.70664	0.0108		1.69132	0.0159
	114							1.768	0.008		1.75168	0.012		1.71224	0.01689		1.69145	0.0283		1.68923	0.0268
	116							1.6728	0.012		1.632	0.015		1.69874	0.02476		1.65147	0.0392		1.60829	0.0283
	120							1.6048	0.008		1.5776	0.008		1.58362	0.03285		1.6423	0.0421		1.58732	0.0324
5 mM methanol
	Incubation time (h)	OD600 (AM1WT01 )			OD600 (RSE01 )			OD600 (RSE02 )			OD600 (RSE03 )			OD600 (RSE04 )			OD600 (RSE05 )			OD600 (RSE06 )			OD600 (RSE07 )			OD600 (RSE08 )
		Mean	SD		Mean	SD		Mean	SD		Mean	SD		Mean	SD		Mean	SD		Mean	SD		Mean	SD		Mean	SD
	0	0.02	0		0.02	0		0.02	0		0.02	0		0.02	0		0.02	0		0.02	0		0.02	0		0.02	0
	3	0.02733	0.000942809
	6	0.03767	0.000471405		0.0326667	0.000471405		0.0286667	0.000471405		0.02671	0.00048		0.028	0.00035		0.0269	0.0004		0.0249	0.0003		0.0366667	0.000471405		0.0382	0.0009
	9	0.05367	0.0017
	11	0.07967	0.000942809
	12				0.0533333	0.000942809		0.042	0		0.04028	0.00032		0.0436	0.00029		0.0453	0.0008		0.042	0.0008		0.0593333	0.000471405		0.0607	0.001
	12.5	0.102	0.000816497
	14	0.13867	0.00386
	15.5	0.17567	0.000471405
	17	0.206	0.00424
	20	0.20233	0.00478
	22				0.113333	0.00249444		0.0736667	0.00169967		0.06954	0.00061		0.0753	0.0043		0.0749	0.0012		0.0723	0.0011		0.128333	0.00124722		0.1304	0.0016
	28.5				0.110667	0.000942809		0.106333	0.00124722		0.0996	0.0011		0.1094	0.0012		0.1026	0.001		0.1035	0.0026		0.172	0.00216025		0.1728	0.0021
	32							0.126333	0.00368179		0.1216	0.0014		0.1305	0.0023		0.1324	0.0021		0.1392	0.0031		0.163	0.00141421		0.1649	0.0019
	36							0.156333	0.00188562		0.1508	0.0009		0.1592	0.0016		0.1579	0.0019		0.1587	0.0021
	41							0.176333	0.00309121		0.1703	0.0021		0.1796	0.0035		0.1763	0.0023		0.1728	0.0018
	46							0.169667	0.00524934		0.1684	0.0032		0.1673	0.0021		0.1694	0.0029		0.1681	0.0023
10 mM methanol
	Incubation time (h)	OD600 (AM1WT01 )			OD600 (RSE01 )			OD600 (RSE02 )			OD600 (RSE03 )			OD600 (RSE04 )			OD600 (RSE05 )			OD600 (RSE06 )			OD600 (RSE07 )			OD600 (RSE08 )
		Mean	SD		Mean	SD		Mean	SD		Mean	SD		Mean	SD		Mean	SD		Mean	SD		Mean	SD		Mean	SD
	0	0.02	0		0.02	0		0.02	0		0.02	0		0.02	0		0.02	0		0.02	0		0.02	0		0.02	0
	3	0.024	0.000816497
	6	0.03277	0.000471405		0.0307267	0.00169967		0.03169	0		0.0307	0.0005		0.0292	0.0007		0.0312	0.0005		0.0263	0.0006		0.0325	0		0.0373	0
	9	0.04967	0.000471405
	11	0.07416	0.0017
	12				0.0483633	0.00124722		0.0406667	0.000942809		0.0382	0.0009		0.0357	0.0003		0.0394	0.0009		0.0349	0.0003		0.0563667	0.000471405		0.0596	0.0003
	12.5	0.095	0.00216
	14	0.11362	0.0017
	15.5	0.1498	0.0049
	17	0.21839	0.0066
	18.5	0.26967	0.00478
	20	0.32681	0.00572
	21.5	0.37963	0.0034
	22				0.102937	0.00286744		0.0731333	0.00169967		0.0729	0.0008		0.0719	0.0016		0.0702	0.0008		0.0617	0.0012		0.122867	0.00188562		0.1281	0.0009
	23	0.4286	0.00497
	26	0.41573	0.00419
	28.5				0.1692	0.00141421		0.09985	0.00141421		0.10382	0.0012		0.1037	0.0023		0.0978	0.0014		0.0926	0.0015		0.213633	0.00329983		0.2065	0.0016
	29
	32				0.179333	0.00286744		0.1196	0.000816497		0.1237	0.0015		0.1319	0.0029		0.1301	0.0026		0.1254	0.0028		0.268	0.00509902		0.26293	0.0021
	36				0.168667	0.00249444		0.155623	0.00329983		0.1582	0.0021		0.1589	0.0018		0.1523	0.0031		0.1571	0.0031		0.270133	0.00249444		0.2705	0.0013
	41							0.219367	0.0046428		0.2049	0.0019		0.2193	0.0015		0.2265	0.0018		0.2318	0.0019		0.262333	0.00124722		0.2514	0.0025
	46							0.276517	0.00286744		0.2673	0.0026		0.2756	0.0031		0.2672	0.0016		0.2793	0.002
	49							0.264367	0.00124722		0.2609	0.0031		0.2613	0.0025		0.2605	0.002		0.2682	0.0036
15 mM methanol
	Incubation time (h)	OD600 (AM1WT01 )			OD600 (RSE01 )			OD600 (RSE02 )			OD600 (RSE03 )			OD600 (RSE04 )			OD600 (RSE05 )			OD600 (RSE06 )			OD600 (RSE07 )			OD600 (RSE08 )
		Mean	SD		Mean	SD		Mean	SD		Mean	SD		Mean	SD		Mean	SD		Mean	SD		Mean	SD		Mean	SD
	0	0.02	0		0.02	0		0.02	0		0.02	0		0.02	0		0.02	0		0.02	0		0.02	0		0.02	0
	3	0.023	0.000816497
	6	0.03257	0.000471405		0.0302133	0.000471405		0.0262333	0.000471405		0.026	0.0005		0.0285	0.0008		0.0267	0.0006		0.0289	0.0002		0.0308333	0.000471405		0.0298	0.0006
	9	0.05127	0.000471405
	11	0.08133	0.00573
	12				0.0492333	0.000471405		0.0356233	0.000471405		0.0328	0.0003		0.0357	0.0006		0.0408	0		0.0367	0.0005		0.0537667	0.000942809		0.0493	0.00032
	12.5
	14	0.13527	0.01247
	15.5	0.16087	0.00386
	17	0.20934	0.00309
	18.5	0.26027	0.00464
	20	0.34017	0.00602
	21.5	0.392	0.00497
	22				0.119	0.000816497		0.0619533	0.00124722		0.0596	0.0013		0.0627	0.0015		0.0659	0.0013		0.0596	0.0008		0.116267	0.00169967		0.1092	0.0015
	23	0.463	0.00455
	26	0.59629	0.00499
	28.5				0.1725	0.00244949		0.0928733	0.00498888		0.0883	0.0021		0.0908	0.0021		0.1003	0.0026		0.0857	0.0012		0.185667	0.00188562		0.1728	0.0021
	29	0.534	0.00648
	32				0.226867	0.00124722		0.108693	0.00579272		0.1092	0.0036		0.1183	0.0017		0.1257	0.0016		0.1208	0.0018		0.249133	0.00339935		0.2405	0.0018
	36				0.256	0.000816497		0.13641	0.00454606		0.1421	0.0031		0.1452	0.0026		0.1528	0.0021		0.1593	0.0034		0.320533	0.00899383		0.3029	0.0029
	41				0.249	0.00141421		0.17267	0.000816497		0.1806	0.0019		0.1826	0.0047		0.2029	0.0032		0.1982	0.0029		0.349133	0.000942809		0.3327	0.0045
	46							0.201593	0.00590668		0.2498	0.0025		0.2451	0.0036		0.2431	0.0018		0.2306	0.0036		0.332933	0.00235702		0.3596	0.0039
	49							0.289737	0.00928559		0.2817	0.0018		0.3062	0.0041		0.3106	0.0029		0.2917	0.0042
	52							0.340176	0.00579272		0.3429	0.0021		0.3408	0.0016		0.3425	0.0035		0.3423	0.0037
	56							0.342977	0.0020548		0.3362	0.0017		0.3195	0.0028		0.3391	0.0041		0.3295	0.0019
Supplementary Fig. 5b
120 mM methanol
	Incubation time (h)	OD600 (AM1WT01 )			OD600 (SE01 )			OD600 (SE02 )			OD600 (SE03 )			OD600 (SE04 )			OD600 (SE05 )			OD600 (SE06 )			OD600 (SE07 )			OD600 (SE08 )
		Mean	SD		Mean	SD		Mean	SD		Mean	SD		Mean	SD		Mean	SD		Mean	SD		Mean	SD		Mean	SD
	0	0.020667	0.000471		0.02	0.000577		0.02	0		0.02	0		0.02	0		0.02	0		0.02	0		0.02	0		0.02	0
	6				0.02	0.00265		0.02	0		0.02	0		0.02	0		0.02	0		0.02	0		0.02	0		0.02	0
	10				0.04	0.00173		0.03372	0.005		0.04289	0.008		0.0309	0.009		0.03029	0.005		0.02671	0.008		0.02964	0.006		0.030275	0.003
	12	0.137333	0.006128
	14				0.097	0.00737		0.0464	0.008		0.05827	0.006		0.04392	0.006		0.04283	0.008		0.03946	0.003		0.06896	0.005		0.045392	0.006
	16	0.259	0.005354
	18				0.126	0.00361		0.05828	0.012		0.06517	0.003		0.05167	0.005		0.05146	0		0.06329	0.005		0.12588	0.008		0.071253	0
	20	0.455	0.011576		0.176	0.01193		0.06536	0.008		0.07053	0.005		0.05983	0.006		0.05983	0.007		0.06985	0.015		0.1488	0.012		0.099482	0.003
	23	0.672	0.044565
	24				0.219	0.02107		0.07208	0.013		0.07519	0.009		0.07021	0.008		0.06825	0.009		0.07643	0.021		0.1496	0.01		0.14237	0.009
	27	1.078	0.048332
	28				0.281	0.02608		0.07616	0.012		0.08023	0.006		0.08346	0.01		0.08562	0.006		0.08927	0.019		0.18952	0.013		0.18036	0.015
	31	1.53933	0.050387
	32				0.331	0.02551		0.0916	0.006		0.08963	0.008		0.09018	0.026		0.09347	0.01		0.09416	0.023		0.2376	0.015		0.22087	0.029
	35	2.02867	0.066984
	36				0.413	0.05233		0.099632	0.008		0.09749	0.012		0.1025	0.009		0.1083	0.008		0.1075	0		0.28568	0.013		0.26891	0.017
	38				0.48	0.03066		0.115336	0.004		0.1136	0.019		0.1294	0.015		0.1275	0.012		0.1298	0.026		0.33968	0.015		0.2941	0.01
	39	2.21933	0.023977
	40				0.554	0.03102		0.14204	0.009		0.1328	0.021		0.1598	0.023		0.1507	0.029		0.15732	0.015		0.4168	0.016		0.35813	0.018
	43	2.18833	0.053823
	44				0.687	0.0233		0.17128	0.007		0.1499	0.019		0.1803	0.035		0.1724	0.017		0.18357	0.031		0.46752	0.018		0.42183	0.023
	48				0.891	0.0485		0.18556	0.008		0.1702	0.036		0.1963	0.019		0.2358	0.036		0.2198	0.053		0.59272	0.02		0.51024	0.067
	52				1.09	0.0575		0.26316	0.009		0.21942	0.061		0.228	0.023		0.2781	0.015		0.27835	0.019		0.69936	0.015		0.58694	0.079
	60				1.437	0.02146		0.33428	0.032		0.31825	0.053		0.3124	0.018		0.3527	0.019		0.36284	0.037		0.99056	0.014		0.8324	0.082
	64				1.608	0.02454		0.39264	0.013		0.33195	0.029		0.3829	0.016		0.3946	0.056		0.40218	0.061		1.18368	0.013		1.09563	0.076
	68				1.597	0.017		0.4458	0.01222		0.39672	0.036		0.4381	0.025		0.4592	0.026		0.45392	0.016		1.41744	0.016		1.31825	0.068
	72				1.53	0.021		0.5192	0.01345		0.45418	0.017		0.5013	0.019		0.5031	0.063		0.52348	0.028		1.6376	0.038		1.59328	0.092
	76				1.55	0.019		0.55928	0.01358		0.58395	0.026		0.5539	0.021		0.5763	0.029		0.59286	0.057		1.8424	0.012		1.83286	0.087
	82							0.68172	0.0176		0.70134	0.035		0.6735	0.032		0.6924	0.018		0.70316	0.072		1.982	0.015		1.9937	0.1
	85							0.7316	0.0158		0.79297	0.049		0.7293	0.028		0.784	0.062		0.79234	0.036		2.0228	0.013		2.03461	0.097
	87							0.7968	0.014		0.83241	0.028		0.7629	0.039		0.8257	0.019		0.90152	0.059		1.9956	0.015		1.96258	0.083
	89							0.9114	0.018		0.89462	0.056		0.8237	0.026		0.9153	0.093		1.02138	0.062		1.9865	0.016		1.94382	0.059
	92							0.9592	0.041		0.95724	0.037		0.9143	0.051		1.0927	0.028		1.15683	0.073
	94							1.1656	0.014		1.08865	0.019		0.9927	0.068		1.1632	0.032		1.23417	0.028
	96							1.21776	0.0124		1.20826	0.023		1.0673	0.036		1.2684	0.059		1.31683	0.093
	98							1.39648	0.0113		1.32592	0.032		1.1972	0.019		1.4536	0.076		1.53714	0.016
	100							1.5288	0.0218		1.48273	0.026		1.3186	0.028		1.6129	0.039		1.6257	0.029
	106							1.6296	0.0016		1.6923	0.017		1.5195	0.057		1.7093	0.068		1.72782	0.017
	110							1.6864	0.0013		1.73258	0.029		1.6823	0.062		1.7126	0.085		1.68235	0.082
	114							1.70168	0.012		1.75697	0.031		1.7098	0.039		1.6748	0.091		1.6549	0.065
	116							1.682	0.015		1.70217	0.053		1.712	0.021		1.6329	0.075		1.6128	0.079
	120							1.6036	0.008		1.6349	0.018		1.6574	0.053		1.6189	0.086		1.5639	0.081
5 mM methanol
	Incubation time (h)	OD600 (AM1WT01 )			OD600 (SE01 )			OD600 (SE02 )			OD600 (SE03 )			OD600 (SE04 )			OD600 (SE05 )			OD600 (SE06 )			OD600 (SE07 )			OD600 (SE08 )
		Mean	SD		Mean	SD		Mean	SD		Mean	SD		Mean	SD		Mean	SD		Mean	SD		Mean	SD		Mean	SD
	0	0.02	0		0.02	0		0.02	0		0.02	0		0.02	0		0.02	0		0.02	0		0.02	0		0.02	0
	3	0.02733	0.000942809
	6	0.03767	0.000471405		0.0304667	0.000321405		0.0269667	0.000271405		0.02385	0.0003		0.024	0		0.0213	0.0005		0.0285	0.0004		0.0315667	0.000471405		0.0394	0.0005
	9	0.05367	0.0017
	11	0.07967	0.000942809
	12				0.0517333	0.000872809		0.0417	0.000498		0.03962	0.0003		0.0459	0.0002		0.0498	0.0008		0.045	0		0.0552333	0.000471405		0.0592	0.0008
	12.5	0.102	0.000816497
	14	0.13867	0.00386
	15.5	0.17567	0.000471405
	17	0.206	0.00424
	20	0.20233	0.00478
	22				0.116233	0.00429444		0.0748667	0.00269967		0.06823	0.0007		0.0721	0.0005		0.0652	0.0028		0.0794	0.0009		0.124333	0.00124722		0.1316	0.0012
	28.5				0.108067	0.00698281		0.109233	0.00174722		0.1003	0.0019		0.1107	0.002		0.1087	0.0015		0.1128	0.001		0.1759	0.00216025		0.1792	0.0027
	32							0.122933	0.00388179		0.1196	0.0027		0.1297	0.0013		0.1426	0.0036		0.1369	0.0032		0.1626	0.00141421		0.1683	0.0019
	36							0.156833	0.00298562		0.1483	0.0021		0.1539	0.0015		0.1596	0.0027		0.1602	0.0059
	41							0.171533	0.00429121		0.1728	0.0036		0.1785	0.0031		0.1793	0.0032		0.1782	0.0017
	46							0.160367	0.00634934		0.1635	0.0041		0.1648	0.0029		0.1627	0.0016		0.1634	0.0021
10 mM methanol
	Incubation time (h)	OD600 (AM1WT01 )			OD600 (SE01 )			OD600 (SE02 )			OD600 (SE03 )			OD600 (SE04 )			OD600 (SE05 )			OD600 (SE06 )			OD600 (SE07 )			OD600 (SE08 )
		Mean	SD		Mean	SD		Mean	SD		Mean	SD		Mean	SD		Mean	SD		Mean	SD		Mean	SD		Mean	SD
	0	0.02	0		0.02	0		0.02	0		0.02	0		0.02	0		0.02	0		0.02	0		0.02	0		0.02	0
	3	0.027	0.000816497
	6	0.03667	0.000471405		0.0326667	0.00169967		0.03	0		0.0318	0.0002		0.0284	0.0004		0.0305	0		0.029	0.005		0.036	0		0.038	0.008
	9	0.05367	0.000471405
	11	0.07633	0.0017
	12				0.0513333	0.00124722		0.0426667	0.000942809		0.0396	0.0008		0.0368	0.0007		0.0386	0.003		0.0357	0.009		0.0586667	0.000471405		0.0602	0
	12.5	0.097	0.00216
	14	0.11967	0.0017
	15.5	0.163	0.0049
	17	0.22267	0.0066
	18.5	0.27367	0.00478
	20	0.337	0.00572
	21.5	0.38467	0.0034
	22				0.109667	0.00286744		0.0753333	0.00169967		0.0714	0.0012		0.0723	0.001		0.0694	0.009		0.0628	0.01		0.126667	0.00188562		0.1276	0.016
	23	0.424	0.00497
	26	0.41933	0.00419
	28.5				0.171	0.00141421		0.107	0.00141421		0.0998	0.0023		0.1032	0.0025		0.0982	0.016		0.0915	0.018		0.204333	0.00329983		0.207	0.029
	29
	32				0.180333	0.00286744		0.129	0.000816497		0.1258	0.0017		0.1302	0.0029		0.1296	0.012		0.1283	0.029		0.262	0.00509902		0.26	0.012
	36				0.171667	0.00249444		0.158333	0.00329983		0.1526	0.0019		0.1574	0.0036		0.1503	0.008		0.1594	0.015		0.268333	0.00249444		0.2691	0.02
	41							0.214667	0.0046428		0.2093	0.0035		0.2178	0.0018		0.2289	0.021		0.2306	0.023		0.258333	0.00124722		0.2536	0.037
	46							0.271667	0.00286744		0.2694	0.0062		0.2763	0.0028		0.2697	0.015		0.2785	0.009
	49							0.268667	0.00124722		0.2617	0.0058		0.2651	0.0015		0.2614	0.021		0.2693	0.025
15 mM methanol
	Incubation time (h)	OD600 (AM1WT01 )			OD600 (SE01 )			OD600 (SE02 )			OD600 (SE03 )			OD600 (SE04 )			OD600 (SE05 )			OD600 (SE06 )			OD600 (SE07 )			OD600 (SE08 )
		Mean	SD		Mean	SD		Mean	SD		Mean	SD		Mean	SD		Mean	SD		Mean	SD		Mean	SD		Mean	SD
	0	0.02	0		0.02	0		0.02	0		0.02	0		0.02	0		0.02	0		0.02	0		0.02	0		0.02	0
	3	0.027	0.000816497
	6	0.03667	0.000471405		0.0343333	0.000471405		0.0283333	0.000471405		0.026	0.006		0.0293	0.007		0.0296	0.005		0.0276	0.003		0.0353333	0.000471405		0.0324	0.006
	9	0.05367	0.000471405
	11	0.08533	0.00573
	12				0.0533333	0.000471405		0.0393333	0.000471405		0.0357	0		0.036	0.005		0.0427	0.003		0.0392	0.009		0.0556667	0.000942809		0.0503	0.008
	12.5
	14	0.13967	0.01247
	15.5	0.16967	0.00386
	17	0.21367	0.00309
	18.5	0.26967	0.00464
	20	0.34367	0.00602
	21.5	0.425	0.00497
	22				0.117	0.000816497		0.0683333	0.00124722		0.0629	0.009		0.0642	0.012		0.0693	0.009		0.0615	0.021		0.119667	0.00169967		0.1126	0.016
	23	0.518	0.00455
	26	0.59133	0.00499
	28.5				0.179	0.00244949		0.0973333	0.00498888		0.0917	0.01		0.0936	0.017		0.0991	0.016		0.0902	0.019		0.189667	0.00188562		0.1834	0.032
	29	0.596	0.00648
	32				0.224667	0.00124722		0.116333	0.00579272		0.1154	0.023		0.1209	0.026		0.1283	0.027		0.1196	0.032		0.252333	0.00339935		0.2469	0.026
	36				0.253	0.000816497		0.141	0.00454606		0.1439	0.015		0.1493	0.018		0.1546	0.019		0.1527	0.028		0.326333	0.00899383		0.3147	0.053
	41				0.245	0.00141421		0.179	0.000816497		0.1821	0.019		0.1927	0.036		0.2017	0.032		0.2038	0.065		0.347333	0.000942809		0.3568	0.012
	46							0.244333	0.00590668		0.2532	0.021		0.2469	0.057		0.2489	0.065		0.2367	0.057		0.334333	0.00235702		0.3214	0.058
	49							0.290667	0.00928559		0.2957	0.085		0.301	0.062		0.3164	0.058		0.3085	0.052
	52							0.343667	0.00579272		0.3462	0.069		0.3489	0.029		0.3526	0.035		0.3594	0.031
	56							0.348667	0.0020548		0.3308	0.056		0.3172	0.038		0.3361	0.028		0.3218	0.018

## Sheet: Supplemrntary Fig. 6
Supplementary Fig. 6a
	Incubation time (h)	Standard methanol concentration to limited methanol						Limited methanol to limited methanol
		OD600 (AM1WT01.1)			OD600 (SE01.1)			OD600 (AM1WT01.1)			OD600 (SE01.1)
		Mean	SD		Mean	SD		Mean	SD		Mean	SD
	0	0.02067	0.00057735		0.02	0		0.02	0		0.02	0
	11.5	0.07267	0.00252		0.08167	0.00231		0.083	0.000816497		0.093	0.00294
	13.5	0.11733	0.00057735		0.125	0.00458		0.13433	0.0017		0.154	0.00432
	17.5	0.189	0.007		0.20733	0.00115		0.19233	0.00125		0.22533	0.000942809
	20.5	0.196	0.00529		0.27467	0.00945		0.205	0.00294		0.28733	0.00189
	23.5	0.19167	0.00351		0.27267	0.00945		0.201	0.00497		0.28467	0.00249
Supplementary Fig. 6d
	Incubation time (h)	5 mM methanol									10 mM methanol									15 mM methanol
		OD600 (AM1WT01.1)			OD600 (SE02.1)			OD600 (SE07.1)			OD600 (AM1WT01.1)			OD600 (SE02.1)			OD600 (SE07.1)			OD600 (AM1WT01.1)			OD600 (SE02.1)			OD600 (SE07.1)
		Mean	SD		Mean	SD		Mean	SD		Mean	SD		Mean	SD		Mean	SD		Mean	SD		Mean	SD		Mean	SD
	0	0.02	0		0.02	0		0.02	0		0.02	0		0.02	0		0.02	0		0.02	0		0.02	0		0.02	0
	5	0.02933	0.000942809		0.03033	0.00125		0.03067	0.00125		0.03067	0.000942809		0.03067	0.00205		0.03133	0.00205		0.02933	0.000942809		0.03033	0.00125		0.03067	0.00125
	8	0.04167	0.00125		0.04633	0.0017		0.04633	0.00205		0.04267	0.00205		0.046	0.00163		0.04633	0.000471405		0.04167	0.00125		0.04633	0.0017		0.04633	0.00205
	11	0.06933	0.00189		0.06533	0.0034		0.07333	0.00205		0.072	0.00374		0.07667	0.0034		0.07733	0.00189		0.07967	0.00386		0.07967	0.00125		0.08167	0.00262
	14	0.11833	0.0034		0.119	0.0051		0.12367	0.01078		0.13533	0.00249		0.137	0.00668		0.14433	0.00125		0.14833	0.00262		0.14767	0.000471405		0.15667	0.000942809
	17	0.188	0.00374		0.18633	0.00386		0.19367	0.00464		0.19167	0.00368		0.19267	0.00411		0.19733	0.00249		0.26533	0.00759		0.27767	0.00309		0.28333	0.00368
	20	0.19567	0.00262		0.19867	0.0033		0.207	0.00294		0.31167	0.00694		0.313	0.00374		0.31933	0.00249		0.44733	0.01087		0.442	0.00245		0.45067	0.01276
	23	0.18467	0.0034		0.18533	0.00205		0.18867	0.0034		0.36667	0.00125		0.371	0.00245		0.37167	0.00492		0.46167	0.00403		0.46867	0.00287		0.479	0.00535
	26										0.368	0.0102		0.369	0.00294		0.368	0.00216		0.46	0.00356		0.46767	0.000471405		0.47533	0.00189

## Sheet: Supplementary Fig. 7
Supplementary Fig. 7a
Supplementary Fig. 7b

[truncated: 7 more sheets: Supplementary Fig. 8, Supplementary Fig. 9, Supplementary Fig. 10, Supplementary Fig. 11, Supplementary Table 3, Supplementary Table 4, Supplementary Table 6]
